# Supplementary material for: 3-Carboxy­anilinium hemioxalate
Source: Acta Crystallogr Sect E Struct Rep Online. 2009 Jul 11;65(Pt 8):o1839–40. doi: 10.1107/S1600536809026427 (PMC2977085; doi:10.1107/S1600536809026427)
Supplement: Supplementary file 1 [file e-65-o1839-sup1.cif]

##############################################################################
###                                                                        ###
###        Electronic paper (Acta Crystallographica Section E)             ###
###                                                                        ###
##############################################################################
#                                                                            #
# This CIF contains the data in a paper accepted for publication in Acta     #
# Crystallographica Section E. It conforms to the requirements of Notes      #
# for Authors for Section E, and has been peer reviewed under the auspices   #
# of the IUCr Commission on Journals.                                        #
#                                                                            #
# Full details of the Crystallographic Information File format               #
# are given in the paper "The Crystallographic Information File (CIF):       #
# a New Standard Archive File for Crystallography" by S. R. Hall, F. H.      #
# Allen and I. D. Brown [Acta Cryst. (1991), A47, 655-685].                  #
#                                                                            #
# The current version of the core CIF dictionary is obtainable from          #
# ftp://ftp.iucr.org/pub/cif_core.dic. The current version number is 2.4.    #
#                                                                            #
# Software is freely available for graphical display of the structure(s) in  #
# this CIF.  For information consult the CIF home page http://www.iucr.org/  #
# cif/home.html                                                              #
#                                                                            #
# This file may be used for bona fide research purposes within the           #
# scientific community so long as proper attribution is given to the journal # 
# article from which it was obtained.                                        #
#                                                                            #
##############################################################################
                                             
data_global
_audit_creation_method     'WinGX routine-INITIALISE'
_journal_date_recd_electronic     2009-06-16
_journal_date_accepted     2009-07-07
_journal_name_full     'Acta Crystallographica, Section E'
_journal_year     2009
_journal_volume     65
_journal_issue      8
_journal_page_first     o1839
_journal_page_last     o1840
_journal_paper_category     QO
_journal_coeditor_code     BX2219
_publ_contact_author_name     'Lamia, Bendjeddou'
_publ_contact_author_address
;
Laboratoire de Chimie Mol\'eculaire, du Contr\^ole
de l'Environnement et des Mesures Physico-Chimiques
Facult\'e des Sciences Exactes,
D\'epartement de Chimie,
Universit\'e Mentouri de Constantine
25000 Constantine
Algeria
;
_publ_contact_author_email     lamiabendjeddou@yahoo.fr
_publ_contact_author_fax     '00 (213) 31 61 46 44'
_publ_contact_author_phone     '00 (213) 31 61 46 44'
_publ_section_title
;
Hydrogen-bonding motifs in 3-carboxyanilinium hemioxalate
;
loop_
    _publ_author_name
    _publ_author_address
    'Bendjeddou, Lamia'
;
Laboratoire de Chimie Mol\'eculaire, du Contr\^ole
de l'Environnement et des Mesures Physico-Chimiques
Facult\'e des Sciences Exactes,
D\'epartement de Chimie,
Universit\'e Mentouri de Constantine
25000 Constantine
Algeria
;
    'Farah, Sara'
;
Laboratoire de Chimie Mol\'eculaire, du Contr\^ole
de l'Environnement et des Mesures Physico-Chimiques
Facult\'e des Sciences Exactes,
D\'epartement de Chimie,
Universit\'e Mentouri de Constantine
25000 Constantine
Algeria
;
    'Cherouana, Aouatef'
;
Laboratoire de Chimie Mol\'eculaire, du Contr\^ole
de l'Environnement et des Mesures Physico-Chimiques
Facult\'e des Sciences Exactes,
D\'epartement de Chimie,
Universit\'e Mentouri de Constantine
25000 Constantine
Algeria
;
_publ_section_synopsis     .
data_I
_chemical_name_systematic
;
3-carboxyanilinium hemioxalate
;
_chemical_name_common     'm-carboxyanilinium oxalate'
_chemical_formula_moiety     'C7 H8 N O2 +, 0.5(C2 O4 2-)'
_chemical_formula_sum     'C8 H8 N O4'
_chemical_formula_structural     'C8 H8 N O4'
_chemical_formula_iupac     ' C7 H8 N O2 +, 0.5C2 O4 2-'
_chemical_formula_weight     182.15
_symmetry_cell_setting     'monoclinic'
_symmetry_space_group_name_H-M     'C 2/c'
_symmetry_space_group_name_Hall     '-C 2yc'
loop_
    _symmetry_equiv_pos_site_id
    _symmetry_equiv_pos_as_xyz
    1 x,y,z
    2 -x,y,1/2-z
    3 -x,-y,-z
    4 x,-y,1/2+z
    5 1/2+x,1/2+y,z
    6 1/2-x,1/2+y,1/2-z
    7 1/2-x,1/2-y,-z
    8 1/2+x,1/2-y,1/2+z
_cell_length_a     22.034(3)
_cell_length_b     10.779(2)
_cell_length_c     6.9927(10)
_cell_angle_alpha     90
_cell_angle_beta     103.918(4)
_cell_angle_gamma     90
_cell_volume     1612.0(4)
_cell_formula_units_Z     8
_cell_measurement_reflns_used     6947
_cell_measurement_theta_min     0.992
_cell_measurement_theta_max     27.52
_cell_measurement_temperature     298
_exptl_crystal_description     prism
_exptl_crystal_colour     brown
_exptl_crystal_size_max     0.3
_exptl_crystal_size_mid     0.1
_exptl_crystal_size_min     0.09
_exptl_crystal_density_diffrn     1.501
_exptl_crystal_density_meas     ?
_exptl_crystal_density_method     'not measured'
_exptl_crystal_F_000     760
_exptl_absorpt_coefficient_mu     0.122
_exptl_absorpt_correction_type     none
_diffrn_ambient_temperature     298(2)
_diffrn_radiation_type     MoK\a
_diffrn_radiation_wavelength     0.71073
_diffrn_radiation_source     'fine-focus sealed tube'
_diffrn_radiation_monochromator     graphite
_diffrn_measurement_device_type     'Nonius KappaCCD'
_diffrn_measurement_method     \w
_diffrn_detector_area_resol_mean     ?
_diffrn_reflns_number     8434
_diffrn_reflns_av_R_equivalents     0.0564
_diffrn_reflns_theta_min     5.13
_diffrn_reflns_theta_max     27.52
_diffrn_reflns_theta_full     27.52
_diffrn_measured_fraction_theta_max     0.992
_diffrn_measured_fraction_theta_full     0.992
_diffrn_reflns_limit_h_min     -28
_diffrn_reflns_limit_h_max     27
_diffrn_reflns_limit_k_min     -14
_diffrn_reflns_limit_k_max     14
_diffrn_reflns_limit_l_min     -8
_diffrn_reflns_limit_l_max     9
_reflns_number_total     1836
_reflns_number_gt     1305
_reflns_threshold_expression     >2sigma
_refine_ls_structure_factor_coef     Fsqd
_refine_ls_matrix_type     full
_refine_ls_R_factor_all     0.0836
_refine_ls_R_factor_gt     0.0502
_refine_ls_wR_factor_gt     0.1113
_refine_ls_wR_factor_ref     0.1271
_refine_ls_goodness_of_fit_ref     1.016
_refine_ls_restrained_S_all     1.016
_refine_ls_number_reflns     1836
_refine_ls_number_parameters     119
_refine_ls_number_restraints     0
_refine_ls_hydrogen_treatment     constr
_refine_ls_weighting_scheme     calc
_refine_ls_weighting_details
           'calc w=1/[\s^2^(Fo^2^)+(0.06P)^2^+0.8696P] where P=(Fo^2^+2Fc^2^)/3'
_refine_ls_shift/su_max     0.000
_refine_ls_shift/su_mean     0.000
_refine_diff_density_max     0.232
_refine_diff_density_min     -0.296
_refine_ls_extinction_method     none
loop_
    _atom_type_symbol
    _atom_type_description
    _atom_type_scat_dispersion_real
    _atom_type_scat_dispersion_imag
    _atom_type_scat_source
    C C 0.0033 0.0016 'International Tables Vol C Tables 4.2.6.8 and 6.1.1.4'
    H H 0 0 'International Tables Vol C Tables 4.2.6.8 and 6.1.1.4'
    N N 0.0061 0.0033 'International Tables Vol C Tables 4.2.6.8 and 6.1.1.4'
    O O 0.0106 0.006 'International Tables Vol C Tables 4.2.6.8 and 6.1.1.4'
_computing_data_collection     'KappaCCD Reference Manual (Nonius, 1998)'
_computing_cell_refinement     'DENZO and SCALEPACK (Otwinowski & Minor, 1997)'
_computing_data_reduction     'DENZO and SCALEPACK (Otwinowski & Minor, 1997)'
_computing_structure_solution     'SIR92 (Altomare <i>et al.</i>,  1993)'
_computing_structure_refinement     'SHELXL97 (Sheldrick, 2008)'
_computing_molecular_graphics     'ORTEP-3 (Farrugia, 1997)'
_computing_publication_material
;
WinGX (Farrugia, 1999), PARST97 (Nardelli, 1995),
Mercury (Macrae <i>et al.</i>, 2006), POVRay
(Persistence of Vision Team, 2004) and PLATON (Spek, 2009)
;
loop_
    _atom_site_type_symbol
    _atom_site_label
    _atom_site_fract_x
    _atom_site_fract_y
    _atom_site_fract_z
    _atom_site_U_iso_or_equiv
    _atom_site_adp_type
    _atom_site_calc_flag
    _atom_site_refinement_flags
    _atom_site_occupancy
    _atom_site_disorder_assembly
    _atom_site_disorder_group
    O O1C 0.19114(6) 0.20422(15) 0.7825(2) 0.0416(4) Uani d . 1 . .
    H H1C 0.1543 0.1925 0.7822 0.062 Uiso calc R 1 . .
    O O2C 0.18039(7) 0.02007(15) 0.6332(3) 0.0454(4) Uani d . 1 . .
    O O1 0.47841(6) 0.34729(17) 0.4737(2) 0.0444(5) Uani d . 1 . .
    O O2 0.41945(6) 0.32562(19) 0.1690(2) 0.0511(5) Uani d . 1 . .
    N N1 0.40615(7) 0.35616(16) 0.7510(2) 0.0311(4) Uani d . 1 . .
    H H1N 0.4405 0.3469 0.8473 0.037 Uiso calc R 1 . .
    H H2N 0.3819 0.4139 0.7851 0.037 Uiso calc R 1 . .
    H H3N 0.4167 0.3793 0.6412 0.037 Uiso calc R 1 . .
    C C2 0.27904(9) 0.1208(2) 0.6919(3) 0.0298(5) Uani d . 1 . .
    C C6 0.37088(10) 0.0240(2) 0.6326(3) 0.0419(6) Uani d . 1 . .
    H H6 0.3912 -0.0462 0.6022 0.050 Uiso calc R 1 . .
    C C7 0.30879(10) 0.0167(2) 0.6429(3) 0.0363(5) Uani d . 1 . .
    H H7 0.2873 -0.0580 0.6169 0.044 Uiso calc R 1 . .
    C C3 0.31077(8) 0.2324(2) 0.7322(3) 0.0286(5) Uani d . 1 . .
    H H3 0.2911 0.3018 0.7686 0.034 Uiso calc R 1 . .
    C C4 0.37232(8) 0.2388(2) 0.7174(3) 0.0283(5) Uani d . 1 . .
    C C8 0.47040(9) 0.3362(2) 0.2924(3) 0.0299(5) Uani d . 1 . .
    C C5 0.40230(10) 0.1354(2) 0.6675(3) 0.0378(5) Uani d . 1 . .
    H H5 0.4435 0.1410 0.6575 0.045 Uiso calc R 1 . .
    C C1 0.21199(9) 0.1102(2) 0.7004(3) 0.0321(5) Uani d . 1 . .
loop_
    _atom_site_aniso_label
    _atom_site_aniso_U_11
    _atom_site_aniso_U_22
    _atom_site_aniso_U_33
    _atom_site_aniso_U_12
    _atom_site_aniso_U_13
    _atom_site_aniso_U_23
    O1C 0.0238(7) 0.0494(10) 0.0560(10) -0.0059(6) 0.0181(7) -0.0094(8)
    O2C 0.0338(8) 0.0464(10) 0.0578(10) -0.0126(7) 0.0145(8) -0.0077(8)
    O1 0.0245(7) 0.0812(13) 0.0303(8) -0.0043(7) 0.0121(6) -0.0032(8)
    O2 0.0201(7) 0.0984(15) 0.0351(8) -0.0040(8) 0.0073(6) -0.0016(9)
    N1 0.0200(8) 0.0438(11) 0.0302(9) -0.0009(7) 0.0075(7) 0.0004(8)
    C2 0.0244(10) 0.0378(12) 0.0278(10) -0.0007(8) 0.0072(8) 0.0020(9)
    C6 0.0366(12) 0.0437(14) 0.0483(13) 0.0077(10) 0.0159(11) -0.0037(11)
    C7 0.0367(11) 0.0375(13) 0.0363(11) -0.0045(10) 0.0119(9) -0.0022(10)
    C3 0.0231(9) 0.0363(12) 0.0276(10) 0.0022(8) 0.0082(8) 0.0002(9)
    C4 0.0218(10) 0.0389(12) 0.0237(9) -0.0017(8) 0.0045(7) 0.0014(8)
    C8 0.0208(10) 0.0406(12) 0.0298(10) 0.0004(8) 0.0091(8) 0.0002(9)
    C5 0.0234(10) 0.0525(15) 0.0393(12) 0.0020(10) 0.0113(9) -0.0004(11)
    C1 0.0269(10) 0.0400(13) 0.0299(10) -0.0040(9) 0.0076(8) 0.0058(10)
_geom_special_details
;
All e.s.d.'s (except the e.s.d. in the dihedral angle between two l.s. planes)
are estimated using the full covariance matrix. The cell e.s.d.'s are taken
into account individually in the estimation of e.s.d.'s in distances, angles
and torsion angles; correlations between e.s.d.'s in cell parameters are only
used when they are defined by crystal symmetry. An approximate (isotropic)
treatment of cell e.s.d.'s is used for estimating e.s.d.'s involving l.s.
planes.
;
loop_
    _geom_bond_atom_site_label_1
    _geom_bond_atom_site_label_2
    _geom_bond_site_symmetry_2
    _geom_bond_distance
    _geom_bond_publ_flag
    O1C C1 . 1.302(3) ?
    O1C H1C . 0.8200 ?
    O2C C1 . 1.222(2) ?
    O1 C8 . 1.244(3) ?
    O2 C8 . 1.245(2) ?
    N1 C4 . 1.459(3) ?
    N1 H1N . 0.8900 ?
    N1 H2N . 0.8900 ?
    N1 H3N . 0.8900 ?
    C2 C7 . 1.384(3) ?
    C2 C3 . 1.385(3) ?
    C2 C1 . 1.497(3) ?
    C6 C5 . 1.378(3) ?
    C6 C7 . 1.389(3) ?
    C6 H6 . 0.9300 ?
    C7 H7 . 0.9300 ?
    C3 C4 . 1.386(3) ?
    C3 H3 . 0.9300 ?
    C4 C5 . 1.382(3) ?
    C8 C8 2_655 1.557(4) ?
    C5 H5 . 0.9300 ?
loop_
    _geom_angle_atom_site_label_1
    _geom_angle_atom_site_label_2
    _geom_angle_atom_site_label_3
    _geom_angle_site_symmetry_1
    _geom_angle_site_symmetry_3
    _geom_angle
    _geom_angle_publ_flag
    C1 O1C H1C . . 109.5 ?
    C4 N1 H1N . . 109.5 ?
    C4 N1 H2N . . 109.5 ?
    H1N N1 H2N . . 109.5 ?
    C4 N1 H3N . . 109.5 ?
    H1N N1 H3N . . 109.5 ?
    H2N N1 H3N . . 109.5 ?
    C7 C2 C3 . . 120.55(18) ?
    C7 C2 C1 . . 118.60(19) ?
    C3 C2 C1 . . 120.85(18) ?
    C5 C6 C7 . . 120.0(2) ?
    C5 C6 H6 . . 120.0 ?
    C7 C6 H6 . . 120.0 ?
    C2 C7 C6 . . 119.9(2) ?
    C2 C7 H7 . . 120.1 ?
    C6 C7 H7 . . 120.1 ?
    C2 C3 C4 . . 118.88(19) ?
    C2 C3 H3 . . 120.6 ?
    C4 C3 H3 . . 120.6 ?
    C5 C4 C3 . . 120.95(19) ?
    C5 C4 N1 . . 118.88(17) ?
    C3 C4 N1 . . 120.16(18) ?
    O1 C8 O2 . . 126.74(19) ?
    O1 C8 C8 . 2_655 117.5(2) ?
    O2 C8 C8 . 2_655 115.8(2) ?
    C6 C5 C4 . . 119.77(19) ?
    C6 C5 H5 . . 120.1 ?
    C4 C5 H5 . . 120.1 ?
    O2C C1 O1C . . 124.04(19) ?
    O2C C1 C2 . . 121.5(2) ?
    O1C C1 C2 . . 114.49(17) ?
loop_
    _geom_torsion_atom_site_label_1
    _geom_torsion_atom_site_label_2
    _geom_torsion_atom_site_label_3
    _geom_torsion_atom_site_label_4
    _geom_torsion_site_symmetry_1
    _geom_torsion_site_symmetry_2
    _geom_torsion_site_symmetry_3
    _geom_torsion_site_symmetry_4
    _geom_torsion
    _geom_torsion_publ_flag
    O1C C1 C2 C3 . . . . -12.3(3) no
    O1C C1 C2 C7 . . . . 167.71(18) no
    O2C C1 C2 C3 . . . . 167.2(2) no
    O2C C1 C2 C7 . . . . -12.9(3) no
    C1 C2 C3 C4 . . . . -178.32(19) no
    C7 C2 C3 C4 . . . . 1.7(3) no
    C1 C2 C7 C6 . . . . 179.58(19) no
    C3 C2 C7 C6 . . . . -0.4(3) no
    C2 C3 C4 N1 . . . . 177.46(19) no
    C2 C3 C4 C5 . . . . -1.3(3) no
    N1 C4 C5 C6 . . . . -179.12(19) no
    C3 C4 C5 C6 . . . . -0.3(3) no
    C4 C5 C6 C7 . . . . 1.6(3) no
    C5 C6 C7 C2 . . . . -1.2(3) no
    O1 C8 C8 O1 . . 2_655 2_655 -167.6(2) no
    O1 C8 C8 O2 . . 2_655 2_655 12.1(3) no
    O2 C8 C8 O1 . . 2_655 2_655 12.1(3) no
    O2 C8 C8 O2 . . 2_655 2_655 -168.3(2) no
loop_
    _geom_hbond_atom_site_label_D
    _geom_hbond_atom_site_label_H
    _geom_hbond_atom_site_label_A
    _geom_hbond_site_symmetry_A
    _geom_hbond_distance_DH
    _geom_hbond_distance_HA
    _geom_hbond_distance_DA
    _geom_hbond_angle_DHA
    _geom_hbond_publ_flag
    O1C H1C O2 7_556 0.8200 1.7500 2.560(4) 169.00 yes
    N1 H1N O1 2_656 0.8900 1.9200 2.798(2) 169.00 yes
    N1 H2N O2C 6_556 0.8900 1.9700 2.856(2) 171.00 yes
    N1 H3N O1 . 0.8900 2.0300 2.791(2) 143.00 yes
