# Supplementary material for: 3-Carboxy­anilinium hemioxalate
Source: Acta Crystallogr Sect E Struct Rep Online. 2009 Jul 11;65(Pt 8):o1839–40. doi: 10.1107/S1600536809026427 (PMC2977085; doi:10.1107/S1600536809026427)
Supplement: Supplementary file 2 [file e-65-o1839-Isup2.hkl]

#
# h,k,l, Fc-squared, Fo-squared, sigma(Fo-squared) and status flag
#
data_I
_shelx_title ' new in C 2/c'
_shelx_refln_list_code          4
_shelx_F_calc_maximum      209.47
_exptl_crystal_F_000       760.00
_reflns_d_resolution_high  0.7691
 
loop_
 _symmetry_equiv_pos_as_xyz
 'x, y, z'
 '-x, y, -z+1/2'
 'x+1/2, y+1/2, z'
 '-x+1/2, y+1/2, -z+1/2'
 '-x, -y, -z'
 'x, -y, z-1/2'
 '-x+1/2, -y+1/2, -z'
 'x+1/2, -y+1/2, z-1/2'
 
_cell_length_a    22.0340
_cell_length_b    10.7790
_cell_length_c     6.9930
_cell_angle_alpha  90.000
_cell_angle_beta  103.920
_cell_angle_gamma  90.000
 
_shelx_F_squared_multiplier     1.000
 
loop_
 _refln_index_h
 _refln_index_k
 _refln_index_l
 _refln_F_squared_calc
 _refln_F_squared_meas
 _refln_F_squared_sigma
 _refln_observed_status
   6   0   0      532.58      585.17     10.00 o
   8   0   0     8986.01     9139.58    112.90 o
  10   0   0    24776.66    27405.07    347.32 o
  12   0   0      654.75      766.03     14.92 o
  14   0   0      972.21      912.01     17.84 o
  16   0   0        3.16        4.59      6.21 o
  18   0   0     4499.28     4702.12     92.82 o
  20   0   0     1144.23     1174.34     55.16 o
  22   0   0      591.58      534.77     40.53 o
  24   0   0      191.27      138.82     29.24 o
   5   1   0     2801.47     2915.15     27.03 o
   7   1   0      564.75      513.89      6.75 o
   9   1   0     1523.56     1711.51     17.45 o
  11   1   0     3295.85     3486.15     32.59 o
  13   1   0        4.40        7.07      2.99 o
  15   1   0      537.75      486.26     10.01 o
  17   1   0      382.79      389.97     13.10 o
  19   1   0      277.90      312.10     15.88 o
  21   1   0      166.66      184.45     14.93 o
  23   1   0        0.43       11.69     17.11 o
  25   1   0       10.33       29.01     18.95 o
  27   1   0        1.22       10.75     21.64 o
   4   2   0      137.53      140.49      2.83 o
   6   2   0      764.96      837.38      9.29 o
   8   2   0       58.28       41.04      2.71 o
  10   2   0      420.22      433.11      7.03 o
  12   2   0        1.47        3.61      2.96 o
  14   2   0       27.76       34.54      3.73 o
  16   2   0       49.64       43.00      7.13 o
  18   2   0     1034.72     1046.48     28.00 o
  20   2   0        1.07        7.20     10.08 o
  22   2   0       27.38       27.62     11.79 o
  24   2   0        8.07      -12.51     23.72 o
  26   2   0       91.71       84.37     22.72 o
   1   3   0    23773.68    21093.74    226.81 o
   3   3   0     1209.08     1361.59     15.58 o
   5   3   0       81.44       68.18      3.43 o
   7   3   0      429.90      403.50      6.54 o
   9   3   0      558.32      528.42      8.31 o
  11   3   0      297.52      333.62      7.18 o
  13   3   0      126.87       99.95      4.59 o
  15   3   0      214.87      236.37     10.59 o
  17   3   0     2811.79     2939.52     45.98 o
  19   3   0     1181.93     1178.96     31.24 o
  21   3   0       75.77       73.34     12.62 o
  23   3   0      151.19      160.91     16.59 o
  25   3   0      148.88      151.63     21.98 o
  27   3   0       93.17      128.19     34.84 o
   0   4   0      536.61      444.88     13.43 o
   2   4   0    10235.32     9880.48    111.20 o
   4   4   0     4083.98     4616.58     46.98 o
   6   4   0    12633.67    13542.10    130.34 o
   8   4   0     1530.04     1542.58     19.79 o
  10   4   0      227.96      230.10      6.85 o
  12   4   0      342.05      357.75      9.69 o
  14   4   0      626.82      669.25     17.37 o
  16   4   0    10131.73    10078.94    130.88 o
  18   4   0      309.60      297.38     13.25 o
  20   4   0       40.70       41.74     11.89 o
  22   4   0      210.22      208.02     17.50 o
  24   4   0        4.48        9.63     14.40 o
  26   4   0      477.63      537.15     35.57 o
   1   5   0      592.61      596.63     12.33 o
   3   5   0        0.13        0.35      3.42 o
   5   5   0      793.84      723.26     12.41 o
   7   5   0      848.53      923.94     13.56 o
   9   5   0      449.45      347.64      7.71 o
  11   5   0     1030.75     1056.25     18.20 o
  13   5   0       39.97       30.07      8.23 o
  15   5   0      358.98      376.29     16.24 o
  17   5   0        0.45       -0.93      7.98 o
  19   5   0      137.16      142.61     11.97 o
  21   5   0        9.24       14.30     12.98 o
  23   5   0       13.16       14.26     15.54 o
  25   5   0       23.56       40.72     17.08 o
   0   6   0     6567.48     6345.76     94.31 o
   2   6   0     2082.45     2101.79     31.18 o
   4   6   0       21.71       16.97      4.26 o
   6   6   0       13.15       11.64      3.56 o
   8   6   0      546.22      525.89     13.69 o
  10   6   0      328.13      350.35      9.32 o
  12   6   0      623.37      629.37     14.45 o
  14   6   0      473.12      446.46     15.52 o
  16   6   0      260.18      264.11     15.33 o
  18   6   0      790.36      871.54     23.70 o
  20   6   0       39.69       62.43     14.38 o
  22   6   0        1.26       -8.79     13.98 o
  24   6   0       76.98      108.62     22.51 o
   1   7   0      668.25      683.57     12.80 o
   3   7   0      721.06      714.54     14.34 o
   5   7   0       10.53       10.56      4.27 o
   7   7   0      133.74      130.87      8.24 o
   9   7   0       10.91        7.15      6.27 o
  11   7   0       68.71       64.31      7.60 o
  13   7   0        2.96       15.82      8.00 o
  15   7   0      169.19      173.32     11.89 o
  17   7   0       83.31       95.71     13.13 o
  19   7   0      141.76      139.32     13.06 o
  21   7   0       71.38       53.95     15.29 o
  23   7   0        0.91      -17.14     17.14 o
   0   8   0     2356.92     2436.23     54.02 o
   2   8   0      524.54      547.08     13.51 o
   4   8   0      120.95       99.50      6.92 o
   6   8   0        4.98        4.86      6.10 o
   8   8   0        7.74       12.01      7.58 o
  10   8   0      383.19      323.61     13.00 o
  12   8   0      149.26      112.33     11.61 o
  14   8   0        1.58       17.74     10.34 o
  16   8   0        2.07       -7.69     12.03 o
  18   8   0       15.25       18.63     12.75 o
  20   8   0        3.95       14.48     12.63 o
  22   8   0      216.56      194.81     20.88 o
   1   9   0      655.37      709.49     18.50 o
   3   9   0       51.57       50.14      7.00 o
   5   9   0        9.64       34.51      7.52 o
   7   9   0       20.33       15.64      7.37 o
  -9  -9   0       26.11       19.63      8.92 o
  11   9   0        8.54        1.51      9.56 o
  13   9   0        3.00       -8.66     10.69 o
  15   9   0       41.68       93.95     18.05 o
  17   9   0       38.44       42.15     16.31 o
  19   9   0      236.37      245.45     25.40 o
  21   9   0        2.70      -21.45     21.45 o
   0  10   0       46.99       53.61     12.60 o
   2  10   0      863.23      986.09     23.69 o
   4  10   0      118.39      113.81     10.72 o
   6  10   0       92.95       81.35     11.45 o
   8  10   0      344.14      295.84     14.09 o
  10  10   0       16.16       18.65      9.18 o
  12  10   0       39.89       62.75     13.06 o
  14  10   0       85.59       59.56     16.08 o
  16  10   0      114.73      154.49     21.92 o
  18  10   0       14.22       -7.01     19.17 o
   1  11   0       61.36       35.63     11.49 o
   3  11   0      102.80      106.24     11.13 o
   5  11   0       16.69        5.69     10.65 o
   7  11   0       24.64       38.01     12.02 o
   9  11   0       42.79       21.00     11.88 o
  11  11   0       11.00       18.23     15.36 o
  13  11   0       35.48       26.06     16.82 o
  15  11   0       25.76       12.55     17.56 o
  17  11   0        2.92       28.76     19.41 o
   0 -12   0        9.00       34.26     20.16 o
  -2 -12   0      151.98      136.82     19.55 o
   4  12   0        0.31       -4.20     11.54 o
   6  12   0       38.23       38.21     14.04 o
   8  12   0       10.69        4.19     12.17 o
  10  12   0       55.49       40.59     16.67 o
  12  12   0        0.03        6.30     17.42 o
  14  12   0       19.38       38.19     18.81 o
  -1 -13   0        2.99       23.90     17.46 o
  -3 -13   0      140.60      135.72     20.76 o
  -5 -13   0       32.82       23.80     16.96 o
   7  13   0        2.20       -0.45     14.57 o
   9  13   0       15.40      -17.74     17.74 o
   0 -14   0        3.66        3.72     28.09 o
 -27   1   1      404.49      416.44     21.92 o
 -25   1   1      152.22      149.84     14.87 o
 -23   1   1      258.17      243.46     17.70 o
 -21   1   1      331.61      281.54     21.73 o
 -19   1   1      494.03      491.31     18.70 o
 -17   1   1      290.35      258.55     10.65 o
 -15   1   1        4.16       -4.07      4.48 o
 -13   1   1      223.67      179.70     10.29 o
 -11   1   1      793.77      729.97     12.28 o
  -9   1   1     7302.04     7240.42     67.35 o
  -7   1   1     1437.85     1518.59     16.57 o
  -5   1   1     3414.81     2684.19     26.70 o
   5   1   1     6550.71     6147.43     59.45 o
   7   1   1       47.66       54.92      8.67 o
   9   1   1        6.66        7.00      6.22 o
  11   1   1     1902.17     2028.44     21.74 o
  13   1   1      258.29      261.41      7.06 o
  15   1   1      207.39      192.25      6.72 o
 -17  -1  -1      257.43      243.12      9.73 o
  19   1   1       18.17       -2.39      8.24 o
  21   1   1      163.50      154.96     13.06 o
  23   1   1       47.78       69.90     18.73 o
  25   1   1      136.63      120.69     25.38 o
 -28   2   1      162.52      173.54     18.16 o
  26  -2  -1       74.45      115.31     30.96 o
 -24   2   1        2.30       19.56     12.91 o
 -22   2   1        3.34       -3.08      9.07 o
 -20   2   1      802.30      752.25     20.86 o
 -18   2   1      402.47      410.64     14.63 o
 -16   2   1      266.57      241.59      9.99 o
 -14   2   1       23.02       20.15      3.70 o
 -12   2   1     2322.32     2223.78     33.89 o
 -10   2   1       55.47       53.08      3.12 o
  -8   2   1     7416.87     7071.86     65.83 o
   6  -2  -1      329.83      378.31      6.71 o
  -4   2   1     1921.92     1616.66     17.26 o
   2   2   1     3362.18     3075.68     29.17 o
   4   2   1     1675.05     1539.43     16.32 o
   6   2   1     1840.73     1730.74     30.42 o
   8   2   1      236.45      296.36      6.50 o
  10   2   1     2527.90     2669.25     41.34 o
  12   2   1        1.71        1.33      3.49 o
  14   2   1      364.75      315.39      7.75 o
  16   2   1        4.60        6.44      5.40 o
  18   2   1       17.95       37.05     10.54 o
  20   2   1       75.66       83.87     11.00 o
  22   2   1       10.24       23.64     12.41 o
  24   2   1       11.07       -5.44     19.68 o
  26   2   1        0.05       -4.12     21.69 o
 -27   3   1        0.37      -17.72     17.72 o
  25  -3  -1       10.60       16.25     20.72 o
 -23   3   1        6.19        0.97     10.51 o
  21  -3  -1       83.44      109.91     12.55 o
 -19   3   1       43.21       59.27      8.80 o
 -17   3   1       35.86       31.82      7.47 o
 -15   3   1       96.11       98.86      6.58 o
 -13   3   1      327.62      299.85      8.41 o
 -11   3   1      779.27      723.14     12.38 o
   9  -3  -1        3.96        0.65      3.10 o
   7  -3  -1       95.47      123.96      4.59 o
   5  -3  -1      617.69      546.37      7.87 o
  -3   3   1      167.02      164.71      3.94 o
  -1   3   1     2117.91     1890.53     24.46 o
   1   3   1      450.26      449.27      6.43 o
   3   3   1      170.85      194.81      4.37 o
   5   3   1     1110.52     1022.51     11.61 o
   7   3   1     1056.80     1159.98     14.31 o
   9   3   1      177.42      167.96      7.04 o
  11   3   1       36.35       30.30      4.13 o
  13   3   1       29.35       33.90      4.22 o
  15   3   1      339.65      326.63      9.13 o
  17   3   1       38.57       23.24      6.64 o
  19   3   1       11.06       22.66      7.65 o
  21   3   1      144.20      134.02     13.26 o
  23   3   1       27.62       25.36     15.22 o
  25   3   1       11.56       36.81     31.94 o
 -26   4   1      236.41      264.47     22.84 o
 -24   4   1        8.62       17.13     15.87 o
 -22   4   1       46.05       27.02     12.24 o
 -20   4   1       86.26       59.52     14.35 o
 -18   4   1      846.04      778.06     17.53 o
 -16   4   1        0.09       12.41      5.58 o
 -14   4   1       88.34       99.48      6.31 o
  12  -4  -1       39.40       47.45      8.14 o
  10  -4  -1      547.70      492.76      9.19 o
   8  -4  -1     2341.52     2317.65     26.74 o
   6  -4  -1       12.45        8.30      2.32 o
  -4   4   1       41.92       38.76      2.48 o
  -2   4   1     1255.12     1257.53     16.22 o
   0   4   1     2326.91     2124.17     26.28 o
   2   4   1       18.34       22.50      2.57 o
   4   4   1      224.49      218.72      5.01 o
   6   4   1       16.76       14.94      3.34 o
   8   4   1       17.77       34.35      3.80 o
  10   4   1     1538.55     1526.10     18.81 o
  12   4   1       52.03       43.93      5.06 o
  14   4   1        9.36       11.32      4.80 o
  16   4   1       80.61       78.60     10.88 o
  18   4   1      382.22      376.65     14.05 o
  20   4   1        1.22       -4.84      9.99 o
  22   4   1        2.83       -4.03     12.75 o
  24   4   1       29.60       38.34     20.31 o
 -25   5   1      347.71      397.33     21.04 o
 -23   5   1       43.72       40.12     14.83 o
 -21   5   1      517.56      501.51     22.71 o
 -19   5   1      751.93      732.30     25.07 o
 -17   5   1       23.30        3.54     12.07 o
 -15   5   1      102.81      102.06      8.46 o
  13  -5  -1     1142.26     1094.63     19.58 o
  11  -5  -1     1973.40     1869.61     23.98 o
   9  -5  -1      765.34      805.86     12.92 o
   7  -5  -1      385.74      463.61     11.05 o
  -5   5   1       69.04       81.56      3.25 o
  -3   5   1       12.84       14.87      3.13 o
  -1   5   1      651.15      670.46      9.56 o
   1   5   1        8.60        6.50      2.47 o
   3   5   1       46.45       35.07      3.88 o
   5   5   1     2350.15     2475.29     27.85 o
   7   5   1      746.64      810.63     11.88 o
   9   5   1      208.14      196.25      8.13 o
  11   5   1        7.89        6.55     14.81 o
  13   5   1       34.43       31.94      5.90 o
  15   5   1     1759.94     1741.31     32.89 o
 -17  -5  -1       88.32       76.98     12.31 o
  19   5   1      481.20      447.46     16.39 o
  21   5   1       23.36       27.46     13.71 o
  23   5   1        8.92       18.41     18.13 o
  25   5   1      109.48      141.67     25.53 o
 -24   6   1      111.03      141.84     15.79 o
 -22   6   1       81.50       78.70     12.91 o
 -20   6   1        2.10      -10.79     12.14 o
 -18   6   1      405.54      400.18     16.62 o
 -16   6   1     2502.41     2414.89     37.51 o
  14  -6  -1      880.68      824.15     20.86 o
  12  -6  -1      197.40      203.18     10.62 o
  10  -6  -1      625.05      580.90     13.11 o
   8  -6  -1      374.22      383.21     10.32 o
  -6   6   1      956.14     1069.24     15.80 o
  -4   6   1      981.46     1089.85     15.88 o
  -2   6   1       12.91        9.73      4.76 o
   0   6   1     1304.07     1251.40     15.42 o
   2   6   1      135.92      127.86      7.54 o
   4   6   1     1141.11     1151.24     19.55 o
   6   6   1      451.17      501.84     11.57 o
   8   6   1      945.64     1023.91     18.23 o
  10   6   1        2.01       -3.56      4.72 o
  12   6   1       31.41       38.12     12.56 o
  14   6   1      132.37      127.40     48.71 o
  16   6   1      347.62      352.85     15.44 o
  18   6   1      682.03      671.12     19.29 o
  20   6   1        5.01       -9.59     11.31 o
  22   6   1       73.99       82.81     20.50 o
  24   6   1        6.12      -11.32     20.18 o
 -23   7   1        0.84       23.26     13.13 o
 -21   7   1        8.35      -12.46     12.53 o
 -19   7   1      420.00      436.74     16.44 o
 -17   7   1       33.73       31.24      7.76 o
  15  -7  -1        3.71       12.30      7.06 o
  13  -7  -1      185.07      184.10     10.11 o
  11  -7  -1       50.94       55.92      6.39 o
   9  -7  -1      235.70      241.44      9.26 o
   7  -7  -1      428.45      420.44     11.50 o
  -5   7   1      216.68      225.50      7.32 o
  -3   7   1      116.85      114.85      6.75 o
  -1   7   1      666.87      648.59     12.76 o
   1   7   1      889.53      856.36     13.88 o
   3   7   1       87.07       72.38      4.73 o
   5   7   1       31.58       24.12      5.56 o
   7   7   1      108.63      127.64      6.11 o
   9   7   1       17.05       18.59      5.58 o
  11   7   1      198.34      201.64      9.37 o
  13   7   1       10.37       17.35     10.15 o
  15   7   1      205.76      199.48     12.61 o
  17   7   1       66.75       51.80     12.82 o
  19   7   1      217.22      220.11     15.45 o
  21   7   1        0.09       10.27     20.67 o
  23   7   1        9.00        7.29     20.75 o
 -22   8   1       17.81       15.85     13.67 o
 -20   8   1      116.33       96.95     11.93 o
 -18   8   1       65.62       54.96      9.40 o
  16  -8  -1        1.25        5.24      8.07 o
  14  -8  -1      224.35      214.10     12.78 o
  12  -8  -1       46.37       50.16      8.98 o
  10  -8  -1      213.71      229.32      9.99 o
   8  -8  -1       74.23       68.30      7.11 o
   6  -8  -1       23.82       33.69      6.04 o
  -4   8   1        6.99        0.61      4.55 o
  -2   8   1      321.28      297.83     11.60 o
   0   8   1        0.64       -3.55      5.69 o
   2   8   1      251.70      270.78      9.75 o
   4   8   1        1.29       -1.82      4.58 o
   6   8   1      273.55      282.23      9.18 o
   8   8   1      338.62      284.74     10.54 o
  10   8   1       97.43       78.16      7.58 o
  12   8   1      161.37      142.10     10.79 o
  14   8   1        0.11       16.58     13.28 o
  16   8   1       21.34       11.74     13.94 o
  18   8   1        6.13       -2.94     14.56 o
  20   8   1       47.13       38.15     15.77 o
 -21   9   1       43.00       34.05     17.05 o
 -19   9   1       24.66       31.35     13.21 o
  17  -9  -1        3.62       16.04     11.21 o
  15  -9  -1       13.12        6.78     10.10 o
  13  -9  -1        8.84        3.85      8.59 o
  11  -9  -1      220.58      231.39     12.75 o
   9  -9  -1      138.67      112.78      8.57 o
   7  -9  -1       16.80        9.52      7.75 o
   5  -9  -1      165.21      172.40     11.57 o
  -3   9   1      287.31      284.56     10.87 o
  -1   9   1     1622.54     1593.37     36.73 o
   1   9   1        8.19       19.55      6.64 o
   3   9   1      613.94      589.62     14.76 o
   5   9   1       11.53        6.61      9.20 o
   7   9   1      312.32      288.40     15.40 o
   9   9   1      282.99      228.73     14.61 o
  11   9   1        3.98        4.34     10.97 o
  13   9   1      128.27      140.70     18.43 o
  15   9   1       84.98       44.26     16.75 o
  17   9   1      116.59      143.03     21.32 o
  19   9   1       24.57       44.56     19.20 o
  18 -10  -1        3.38       -0.12     12.33 o
  16 -10  -1      217.63      213.73     19.03 o
  14 -10  -1       11.76       13.31     13.14 o
  12 -10  -1      105.42       95.25     13.95 o
  10 -10  -1      465.50      404.04     20.57 o
   8 -10  -1       63.27       35.21      9.45 o
   6 -10  -1       59.66       70.32     10.92 o
   4 -10  -1       19.94       29.00     11.29 o
   2 -10  -1      418.67      418.29     15.98 o
   0  10   1      721.20      681.19     19.05 o
   2  10   1      828.04      787.17     24.52 o
   4  10   1       23.76       12.88      9.55 o
   6  10   1      116.51      123.91     13.02 o
   8  10   1       19.03       20.08     11.04 o
  10  10   1        6.82       11.98     11.61 o
  12  10   1      116.77      111.30     18.81 o
  14  10   1        6.23      -15.36     15.36 o
  16  10   1       82.79      100.29     20.82 o
  18  10   1        3.95      -14.12     19.69 o
 -17  11   1        9.72       -2.49     19.83 o
  15 -11  -1       65.08       86.37     16.71 o
  13 -11  -1        0.31        4.93     13.73 o
  11 -11  -1      105.10      104.21     15.19 o
   9 -11  -1       11.91      -12.92     12.92 o
   7 -11  -1       11.52       27.47     10.87 o
   5 -11  -1       50.81       82.32     13.63 o
   3 -11  -1       73.63       89.78     12.92 o
   1 -11  -1       84.38       67.40     12.32 o
   1  11   1       88.76       63.63     11.89 o
   3  11   1      224.30      213.00     15.39 o
   5  11   1        5.76       -7.12     10.72 o
   7  11   1       10.30        2.06     12.85 o
   9  11   1       73.57       76.84     13.73 o
  11  11   1       79.18       71.46     17.80 o
  13  11   1       48.17       68.13     18.58 o
  15  11   1        4.00       28.88     19.75 o
 -14  12   1        2.74       13.09     17.25 o
 -12  12   1        0.01       -6.75     20.22 o
 -10  12   1       85.23       89.02     20.03 o
   8 -12  -1        9.20       16.61     14.69 o
   6 -12  -1        1.84       10.01     12.08 o
   4 -12  -1        2.21       12.07     11.45 o
   2 -12  -1       31.12       21.94     13.66 o
   0 -12  -1       80.20       79.47     17.96 o
  -2 -12  -1       42.19       53.33     16.82 o
   4  12   1        0.24       -4.07     12.75 o
  -6 -12  -1        3.53       14.59     16.02 o
   8  12   1       35.00       38.13     13.92 o
  10  12   1        1.34        5.05     18.47 o
  12  12   1        0.18       -0.28     19.77 o
   9 -13  -1        8.01       29.36     24.90 o
  -7  13   1       94.27      117.47     21.32 o
   5 -13  -1        2.26       -7.97     13.67 o
   3 -13  -1       43.95       47.04     18.03 o
   1 -13  -1        5.19       31.35     14.45 o
  -1 -13  -1       65.29      108.45     21.04 o
  -3 -13  -1       11.54       17.75     18.06 o
  -5 -13  -1       28.54       48.54     18.96 o
   7  13   1        0.37       15.72     14.92 o
   9  13   1        1.86       -3.31     20.10 o
 -28   0   2       56.09       69.27     22.48 o
 -26   0   2      332.02      437.05     30.04 o
 -24   0   2       12.74       21.71     15.25 o
 -22   0   2      885.56      811.78     33.69 o
 -20   0   2      216.06      149.12     15.35 o
 -18   0   2      514.07      455.52     16.42 o
 -16   0   2      631.33      560.20     17.18 o
 -14   0   2      287.51      378.68     13.15 o
 -12   0   2      946.88      990.63     16.71 o
 -10   0   2     4517.73     4933.28     63.49 o
  -8   0   2    20427.46    19447.92    246.80 o
  -6   0   2     6431.83     6366.76     68.97 o
  -4   0   2     1591.89     1655.07     20.35 o
  -2   0   2       83.43       52.48      3.13 o
   0   0   2    43876.42    39627.88    554.30 o
   2   0   2    24404.70    26114.69    346.28 o
   4   0   2     4334.12     4565.74     66.01 o
   6   0   2        0.02       -0.72      4.39 o
   8   0   2      161.30      176.60      7.60 o
  10   0   2     3736.16     4036.88     54.18 o
  12   0   2       31.60       26.88      6.12 o
  14   0   2       56.04       82.42      8.14 o
  16   0   2      202.25      188.83     11.04 o
  18   0   2      349.18      428.36     19.27 o
  20   0   2      239.81      267.92     21.48 o
  22   0   2      301.14      313.71     24.90 o
  24   0   2        4.33       48.70     29.97 o
 -27   1   2      105.11       80.29     15.22 o
 -25   1   2       28.06       46.67     12.39 o
 -23   1   2       33.31       46.66     10.62 o
 -21   1   2      231.55      207.67     12.71 o
 -19   1   2       12.98        2.43      6.32 o
 -17   1   2      227.13      217.59      9.58 o
 -15   1   2      444.65      414.89      9.92 o
 -13   1   2       33.57       31.97      3.15 o
 -11   1   2      762.22      791.54     10.81 o
  -9   1   2       19.65       18.62      2.56 o
  -7   1   2     4141.61     3914.99     35.76 o
  -5   1   2       83.10       80.29      2.56 o
  -3   1   2       56.95       46.50      2.15 o
  -1   1   2     9006.34     9219.75     79.65 o
   1   1   2    13512.29    12928.87    124.56 o
   3   1   2      998.73     1030.32     14.19 o
   5   1   2     1519.53     1507.20     17.40 o
   7   1   2       41.66       37.53      3.81 o
   9   1   2       96.78      109.31      4.96 o
  11   1   2     1939.31     2062.72     23.01 o
  13   1   2        2.24       -3.99      4.43 o
  15   1   2      143.43      130.97      6.91 o
  17   1   2       38.13       42.60      6.01 o
  19   1   2       30.29       31.28     10.51 o
  21   1   2       16.56        9.59      9.77 o
  23   1   2      156.11       94.49     17.16 o
  25   1   2       27.36      -18.69     33.40 o
 -28   2   2        0.00       11.86     16.66 o
 -26   2   2       63.08       52.99     13.41 o
 -24   2   2        6.84       -8.24     10.69 o
 -22   2   2       47.97       51.04      9.69 o
 -20   2   2       43.03       42.33      9.01 o
 -18   2   2      225.02      205.31     10.05 o
 -16   2   2      220.08      221.20      9.31 o
 -14   2   2        3.28        6.02      2.99 o
 -12   2   2        5.02        7.04      2.71 o
 -10   2   2      530.25      510.02      9.09 o
  -8   2   2     1530.93     1439.22     15.01 o
  -6   2   2      495.77      526.48      7.32 o
  -4   2   2     2158.76     2083.20     18.77 o
  -2   2   2        8.52        4.73      3.35 o
   0   2   2     6309.16     5753.29     56.91 o
   2   2   2     1770.33     1803.14     21.33 o
   4   2   2      196.83      230.35      5.46 o
   6   2   2       52.23       57.57      3.85 o
   8   2   2      192.45      179.73      5.93 o
  10   2   2     2820.01     2969.79     32.09 o
  12   2   2      205.08      175.04      6.54 o
  14   2   2      155.05      166.46      6.85 o
  16   2   2      355.15      362.77      9.84 o
  18   2   2      532.24      538.15     14.76 o
  20   2   2        5.40       11.68      9.72 o
  22   2   2      118.17      119.29     21.61 o
  24   2   2       12.95       13.19     16.76 o
 -27   3   2      245.59      288.10     23.60 o
 -25   3   2      105.25      117.27     17.19 o
 -23   3   2       32.71       24.24      8.87 o
  21  -3  -2       20.60       24.61      8.77 o
 -19   3   2       60.35       58.27      8.15 o
 -17   3   2      382.54      368.25     12.19 o
 -15   3   2      401.56      393.54      9.60 o
 -13   3   2       15.16       21.57      3.92 o
 -11   3   2       41.88       32.94      2.75 o
  -9   3   2     3660.54     3563.22     33.61 o
  -7   3   2      382.87      306.57      5.65 o
  -5   3   2     4354.39     4431.66     41.59 o
  -3   3   2      742.41      671.72     10.17 o
  -1   3   2     5499.51     5310.89     52.85 o
   1   3   2      790.68      889.76     12.92 o
   3   3   2      797.62      830.78     12.78 o
   5   3   2      499.08      494.38      8.72 o
   7   3   2     2522.50     2617.26     28.08 o
   9   3   2     1002.38     1028.02     14.83 o
  11   3   2     1033.27     1131.43     16.69 o
  13   3   2       19.87       13.31      4.70 o
  15   3   2      379.97      414.25     11.07 o
  17   3   2     1632.91     1682.90     26.94 o
  19   3   2        0.05        3.93      9.41 o
  21   3   2      339.80      348.95     18.36 o
  23   3   2       10.21       46.50     16.50 o
 -26   4   2      294.50      375.81     23.62 o
 -24   4   2      383.63      416.63     19.44 o
 -22   4   2       33.62       47.25     10.46 o
 -20   4   2      130.44      127.85      9.72 o
 -18   4   2      148.44      142.77      9.16 o
 -16   4   2     4460.89     4487.88     47.86 o
 -14   4   2     1810.70     1690.63     22.37 o
 -12   4   2       98.99       91.63      5.28 o
 -10   4   2      571.05      484.71      8.42 o
   8  -4  -2      351.78      340.17      7.19 o
  -6   4   2     4093.82     4188.30     40.38 o
  -4   4   2      110.04      139.02      4.88 o
  -2   4   2        4.28        1.89      3.26 o
   0   4   2        3.75        6.29      3.10 o
   2   4   2       45.03       47.10      4.30 o
   4   4   2       88.03       60.76      4.70 o
   6   4   2     3017.17     3284.79     36.98 o
   8   4   2      411.60      449.55      9.19 o
  10   4   2     1114.86     1160.71     16.72 o
  12   4   2      109.60      110.66      6.34 o
  14   4   2      101.18      108.39      7.59 o
  16   4   2      543.97      564.02     14.88 o
 -18  -4  -2      387.39      326.81     15.17 o
  20   4   2       47.73       45.13     11.96 o
  22   4   2        3.70        3.98     15.41 o
  24   4   2        2.61       27.41     17.32 o
 -25   5   2        5.69       20.37     13.12 o
 -23   5   2       86.29       83.66     13.00 o
 -21   5   2      110.51       93.33     11.99 o
  19  -5  -2       60.38       74.07     11.85 o
 -17   5   2      362.60      353.66     11.69 o
 -15   5   2      466.42      451.53     12.46 o
 -13   5   2       67.31       68.14      5.40 o
  11  -5  -2       33.70       37.58      3.96 o
   9  -5  -2      374.90      378.19      8.22 o
  -7   5   2     1409.51     1476.42     17.60 o
  -5   5   2     1686.66     1839.38     22.28 o
  -3   5   2        7.06        4.71      3.50 o
  -1   5   2        4.77        8.05      3.66 o
   1   5   2      192.93      178.74      4.95 o
   3   5   2        2.58       -2.44      2.92 o
   5   5   2      286.32      311.97      8.24 o
   7   5   2      103.46      111.30      6.10 o
   9   5   2        3.83       13.86      4.31 o
  11   5   2       75.25       99.78      6.96 o
  13   5   2       51.71       35.83      6.39 o
  15   5   2      660.96      675.80     19.74 o
  17   5   2      140.87      171.43     13.20 o
  19   5   2       36.92       17.38     11.42 o
  21   5   2        3.94      -15.56     15.56 o
  23   5   2        1.37        0.05     17.92 o
 -24   6   2        3.21       11.29     13.19 o
  22  -6  -2       17.75       31.45     13.96 o
 -20   6   2       30.11       36.64     10.48 o
 -18   6   2      132.06      140.59      9.55 o
 -16   6   2       25.94       20.57      6.78 o
 -14   6   2       74.57       87.31      8.45 o
  12  -6  -2       55.39       55.31      7.32 o
  10  -6  -2       38.76       42.60      5.26 o
   8  -6  -2     1335.93     1325.53     21.72 o
  -6   6   2      957.12      862.41     12.63 o
  -4   6   2        2.33       -2.00      3.30 o
  -2   6   2      494.77      484.59     10.18 o
   0   6   2        2.26        1.36      3.19 o
   2   6   2       13.88        8.13      3.47 o
   4   6   2      153.22      155.99      5.48 o
   6   6   2      123.16      125.45      6.15 o
   8   6   2       76.89       70.01      6.47 o
  10   6   2       67.24       86.57      8.81 o
  12   6   2      420.63      402.56     12.86 o
  14   6   2       18.03       30.41     13.92 o
  16   6   2      454.60      457.68     20.98 o
  18   6   2        0.91        2.03     10.76 o
  20   6   2       48.81       38.54     13.24 o
  22   6   2        1.62      -13.66     21.51 o
 -23   7   2        2.74       -6.54     15.46 o
 -21   7   2       46.44       51.73     12.85 o
 -19   7   2       17.16       11.50      9.67 o
 -17   7   2       70.31       85.24     10.16 o
  15  -7  -2        4.54        8.13      8.46 o
  13  -7  -2       58.93       67.89      8.27 o
  11  -7  -2      109.27       88.14      9.02 o
   9  -7  -2       69.34       71.43      6.49 o
   7  -7  -2      266.71      251.12      9.34 o
  -5   7   2      387.40      397.10      9.92 o
  -3   7   2        2.01        9.13      4.34 o
  -1   7   2      593.49      531.03     11.36 o
   1   7   2      771.61      727.45     12.35 o
   3   7   2        0.89        8.77      6.04 o
   5   7   2      404.22      394.42     13.24 o
   7   7   2      158.68      138.74      9.68 o
   9   7   2       83.80       77.31      8.99 o
  11   7   2      184.13      180.09     11.64 o
  13   7   2       42.12       58.11     10.94 o
  15   7   2       31.80       20.71     11.39 o
  17   7   2        0.06       19.55     12.64 o
  19   7   2       17.52       65.02     13.58 o
  21   7   2        0.36       -4.00     14.05 o
 -22   8   2       93.91      111.22     15.78 o
 -20   8   2        4.04       16.03     10.93 o
 -18   8   2       18.80       16.20      8.86 o
  16  -8  -2       43.75       26.47      9.30 o
  14  -8  -2       23.31       34.70      9.26 o
  12  -8  -2       61.88       57.36      9.06 o
  10  -8  -2      480.07      427.38     15.68 o
   8  -8  -2       11.06        0.96      5.85 o
   6  -8  -2      225.61      255.55     10.10 o
  -4   8   2       30.58       32.55      5.61 o
  -2   8   2       45.14       54.55      7.38 o
   0   8   2      397.91      391.03     12.24 o
   2   8   2      270.61      262.83     11.83 o
   4   8   2       86.15       88.83      8.37 o
   6   8   2        0.29        6.20      8.53 o
   8   8   2       41.93       38.86      9.88 o
  10   8   2        0.77       11.47      7.93 o
  12   8   2       21.31       22.38      9.19 o
  14   8   2        7.76      -11.43     11.43 o
  16   8   2        0.72       -0.67     12.80 o
  18   8   2       32.80       -6.73     14.32 o
  20   8   2        0.26        0.48     17.20 o
 -21   9   2        5.41      -14.39     14.39 o
 -19   9   2       52.69       69.99     12.17 o
  17  -9  -2        3.64       27.75     11.24 o
  15  -9  -2        9.76        3.48      9.76 o
  13  -9  -2       80.60       76.06     10.51 o
  11  -9  -2        0.70       -0.86      8.71 o
   9  -9  -2      135.19      135.84     11.27 o
   7  -9  -2        3.64       -2.51      7.96 o
   5  -9  -2       96.49       96.35      9.43 o
   3  -9  -2       67.28       83.98     10.78 o
  -1   9   2      648.44      698.95     18.92 o
   1   9   2       69.12       75.35      9.26 o
   3   9   2       14.14       18.98      7.19 o
   5   9   2        6.99        8.34      9.37 o
   7   9   2        0.40       -8.06      9.48 o
   9   9   2      152.27      114.42     11.61 o
  11   9   2       19.24       34.83     11.34 o
  13   9   2        9.70       14.30     12.83 o
  15   9   2       11.96        8.59     13.14 o
  17   9   2        6.78        6.04     13.85 o
 -20  10   2        6.18      -23.90     23.90 o
 -18  10   2       17.01       33.30     13.57 o
  16 -10  -2       20.44       32.17     13.59 o
  14 -10  -2       32.47        3.01     12.81 o
  12 -10  -2        6.17       21.64     12.02 o
  10 -10  -2        2.75       -2.18     12.16 o
   8 -10  -2        0.15        5.02     11.48 o
   6 -10  -2      186.52      165.50     11.93 o
   4 -10  -2      133.14      146.03     11.97 o
   2 -10  -2      131.43      133.44     12.78 o
   0  10   2        0.20       17.34      8.47 o
   2  10   2       56.13       58.89      9.52 o
   4  10   2      151.43      172.80     14.05 o
   6  10   2        6.97       17.79      9.87 o
   8  10   2      146.00      135.56     12.04 o
  10  10   2        5.15        0.66     11.36 o
  12  10   2       21.81       13.42     16.07 o
  14  10   2       14.82       35.04     17.26 o
  16  10   2        0.89       -5.87     19.39 o
  17 -11  -2        1.14        5.99     15.40 o
  15 -11  -2       27.94       46.24     16.70 o
  13 -11  -2       14.64        5.90     13.33 o
  11 -11  -2        5.63      -12.93     13.23 o
   9 -11  -2        1.56      -12.53     13.11 o
   7 -11  -2       47.58       56.00     11.85 o
   5 -11  -2       60.26       66.40     11.78 o
   3 -11  -2        0.13        3.24      9.27 o
   1 -11  -2       70.24       70.15     13.06 o
  -1 -11  -2        3.82      -11.01     13.05 o
   3  11   2      103.55       89.41     13.92 o
   5  11   2       38.19       38.25     13.39 o
   7  11   2       24.16       25.07     12.90 o
   9  11   2        6.50       17.17     12.89 o
  11  11   2       12.11       12.82     16.21 o
  13  11   2       26.82       35.29     19.47 o
  14 -12  -2       22.74        4.39     16.82 o
  12 -12  -2        7.72       10.19     16.27 o
  10 -12  -2      109.46      104.28     18.12 o
   8 -12  -2       30.84       63.79     16.41 o
   6 -12  -2        0.35        8.20     11.68 o
   4 -12  -2       17.50        4.15     11.47 o
   2 -12  -2       21.82       18.50     13.63 o
   0 -12  -2        4.70       11.95     14.87 o
  -2 -12  -2       77.06       27.31     17.32 o
   4  12   2        5.13       17.53     13.66 o
   6  12   2       25.87       36.31     14.19 o
   8  12   2        1.46        8.30     19.25 o
  10  12   2        1.72       -6.68     17.21 o
   9 -13  -2        0.29       11.22     19.85 o
   7 -13  -2       13.77       32.39     17.20 o
   5 -13  -2       18.69       25.17     13.96 o
   3 -13  -2       12.79       61.91     16.85 o
   1 -13  -2        0.01        4.99     15.93 o
  -1 -13  -2        4.84       32.16     19.91 o
  -3 -13  -2       76.78       72.80     20.43 o
  -5 -13  -2       29.93       17.95     20.03 o
 -27   1   3      486.08      515.43     22.96 o
 -25   1   3        2.66      -11.61     11.61 o
 -23   1   3      178.62      156.10     13.71 o
 -21   1   3        1.47        9.95      9.09 o
 -19   1   3        8.25       14.15      6.34 o
 -17   1   3      681.85      683.11     16.40 o
 -15   1   3      351.94      391.68     10.18 o
 -13   1   3      234.00      262.49      7.16 o
 -11   1   3      565.16      569.95      9.27 o
  -9   1   3     1415.20     1518.65     15.87 o
  -7   1   3      198.77      187.02      4.32 o
  -5   1   3     1863.74     1881.40     17.15 o
  -3   1   3      996.20     1098.28     11.25 o
  -1   1   3     1705.21     1806.51     22.24 o
   1   1   3       35.52       38.77      6.75 o
   3   1   3       56.09       46.17      4.98 o
   5   1   3       71.34       67.99      5.62 o
   7   1   3      410.95      399.79      8.79 o
   9   1   3       27.68       27.17      5.52 o
  11   1   3       82.82       80.50      6.48 o
  13   1   3      241.82      228.68      9.03 o
  15   1   3       38.73       33.73      6.82 o
  17   1   3      418.83      427.66     12.67 o
  19   1   3       31.80       32.82     11.73 o
  21   1   3       48.98       75.43     21.56 o
  23   1   3        5.10      -20.98     20.98 o
 -28   2   3      199.28      234.12     19.93 o
 -26   2   3      128.57      151.48     15.72 o
 -24   2   3       38.03       55.94     14.22 o
 -22   2   3        3.41       12.84      7.96 o
 -20   2   3      146.50      140.08      9.87 o
 -18   2   3      125.20      112.40      8.44 o
 -16   2   3      404.01      411.39     11.49 o
 -14   2   3     1031.76     1014.31     14.15 o
 -12   2   3      123.62      104.59      5.54 o
 -10   2   3       35.34       38.84      3.09 o
  -8   2   3     1810.72     1872.02     18.67 o
  -6   2   3      359.94      352.23      6.86 o
  -4   2   3     3182.74     3182.04     26.46 o
  -2   2   3      268.66      276.76      5.06 o
   0   2   3       31.56       32.30      5.45 o
   2   2   3     5675.07     5768.30     59.41 o
   4   2   3        5.97        6.01      8.69 o
   6   2   3       37.02       27.51      5.19 o
   8   2   3       48.74       52.74      4.59 o
  10   2   3        3.11        4.34      7.89 o
  12   2   3      745.84      705.82     12.81 o
  14   2   3       46.47       42.23      6.76 o
  16   2   3       31.30       33.01      6.97 o
  18   2   3       18.30       17.70      9.17 o
  20   2   3        0.10      -10.47     19.75 o
  22   2   3       53.07       65.31     17.21 o
 -27   3   3        3.46       26.29     17.17 o
 -25   3   3       20.02       19.27     11.72 o
 -23   3   3        0.31       -5.92      8.93 o
 -21   3   3        6.43       28.35      8.39 o
 -19   3   3       14.21        7.05      6.98 o
 -17   3   3      195.72      178.21      9.68 o
 -15   3   3      123.15      144.62      6.72 o
 -13   3   3       22.11        9.39      4.12 o
 -11   3   3      601.12      621.22      8.95 o
  -9   3   3     1238.41     1070.48     13.38 o
  -7   3   3       66.89       91.49      4.42 o
  -5   3   3       86.05       72.71      4.68 o
  -3   3   3       18.93       10.69      4.10 o
  -1   3   3     1353.24     1383.66     16.73 o
   1   3   3     1163.13     1163.83     17.24 o
   3   3   3      556.09      611.37     12.08 o
   5   3   3       55.72       66.54      8.94 o
   7   3   3       72.71       57.39      5.30 o
   9   3   3      323.37      313.47      8.73 o
  11   3   3       45.53       49.28      7.05 o
  13   3   3      109.06      108.93      7.83 o
  15   3   3      478.32      486.48     14.30 o
  17   3   3       41.95       53.87     10.08 o
  19   3   3       19.73       22.53     11.13 o
  21   3   3       10.31       44.54     15.72 o
  23   3   3       18.14        3.72     27.52 o
 -26   4   3      163.14      165.92     19.53 o
 -24   4   3        3.11       16.79     12.09 o
 -22   4   3       16.11       13.38     10.65 o
  20  -4  -3       62.60       56.97      9.39 o
 -18   4   3       44.96       25.88      6.75 o
 -16   4   3     1341.11     1368.10     20.67 o
 -14   4   3       10.96        8.87      4.75 o
 -12   4   3        2.34       -1.95      4.70 o
 -10   4   3      413.03      401.00      7.74 o
  -8   4   3     1253.12     1285.82     15.61 o
  -6   4   3     2265.20     2308.66     26.19 o
  -4   4   3       19.06       22.29      4.00 o
  -2   4   3      176.96      186.79      6.60 o
   0   4   3      690.40      713.83     12.81 o
   2   4   3     1896.55     1933.92     27.41 o
   4   4   3       33.82       35.63      7.85 o
   6   4   3       54.67       77.12      6.45 o
   8   4   3        2.98       10.26      4.61 o
  10   4   3      308.18      322.18     10.78 o
  12   4   3      218.17      221.28     13.93 o
  14   4   3      260.16      277.25     12.49 o
  16   4   3       27.28       28.80      8.18 o
  18   4   3      165.98      160.85     14.40 o
  20   4   3        5.69       -7.85     12.56 o
  22   4   3        3.28      -19.40     19.76 o
 -25   5   3       63.69       63.74     13.82 o
  23  -5  -3       10.00       18.48     13.88 o
 -21   5   3      157.91      146.28     13.49 o
 -19   5   3        1.43       13.89      8.24 o
 -17   5   3     1678.41     1697.46     30.46 o
 -15   5   3       12.49        4.27      5.22 o
 -13   5   3       98.38      100.80      6.45 o
 -11   5   3       61.39       65.51      5.50 o
  -9   5   3      136.73      141.59      5.59 o
  -7   5   3      525.55      558.39     10.90 o
  -5   5   3       15.37       12.77      4.16 o
  -3   5   3        0.32       -4.34      4.34 o
  -1   5   3      128.62      151.14      6.66 o
   1   5   3      205.74      218.26      7.76 o
   3   5   3      542.58      520.08     11.64 o
   5   5   3      666.96      777.20     14.94 o
   7   5   3       45.41       52.59      6.32 o
   9   5   3      117.75      105.48      7.58 o
  11   5   3       33.34       45.44      6.81 o
  13   5   3      176.35      189.98     24.33 o
  15   5   3      161.76      150.18     12.67 o
  17   5   3      228.03      245.38     15.79 o
  19   5   3      121.65      122.70     14.61 o
  21   5   3        0.38      -13.07     13.95 o
 -24   6   3      355.06      428.53     20.86 o
 -22   6   3        6.65        0.52     11.43 o
 -20   6   3       10.32        7.62      9.41 o
 -18   6   3       86.35       83.69      9.89 o
 -16   6   3      439.57      411.86     13.15 o
 -14   6   3     1442.15     1469.76     24.39 o
 -12   6   3       46.19       46.45      6.51 o
  10  -6  -3       97.31      113.99      7.65 o
  -8   6   3       47.43       49.37      5.11 o
  -6   6   3        0.01        3.10      4.31 o
  -4   6   3      488.02      514.08     11.93 o
  -2   6   3      197.99      203.06      8.16 o
   0   6   3       97.88      102.00      6.57 o
   2   6   3        7.26        5.58      5.01 o
   4   6   3       14.42       15.65      5.48 o
   6   6   3        0.33        6.45      5.82 o
   8   6   3       19.73       29.97      7.89 o
  10   6   3      140.02      148.55     20.84 o
  12   6   3       26.19       34.21      9.45 o
  14   6   3       87.42      105.04     11.85 o
  16   6   3       39.90       42.41     13.56 o
  18   6   3      184.85      187.04     16.25 o
  20   6   3       90.85       81.92     15.55 o
 -23   7   3        6.81       21.00     12.75 o
 -21   7   3       31.58       56.58     11.46 o
 -19   7   3      109.74      120.41     11.39 o
 -17   7   3       11.59       20.01      8.10 o
 -15   7   3      767.78      773.75     18.16 o
 -13   7   3      467.85      464.83     14.83 o
  11  -7  -3        6.37       -8.58      9.38 o
   9  -7  -3       61.84       74.07      7.39 o
  -7   7   3       57.28       64.56      6.54 o
  -5   7   3      193.60      193.81      8.80 o
  -3   7   3       80.43       85.39      6.75 o
  -1   7   3      547.51      564.56     13.53 o
   1   7   3        1.90        1.36      5.97 o
   3   7   3       53.33       47.51      8.42 o
   5   7   3      152.55      134.90      9.01 o
   7   7   3      239.23      251.04     10.97 o
   9   7   3      158.23      126.39     10.99 o
  11   7   3       72.26       80.08     12.05 o
  13   7   3        4.13        6.93      9.52 o
  15   7   3       59.51       87.28     15.18 o
  17   7   3       10.41       11.63     14.64 o
  19   7   3      145.95      149.07     16.16 o
 -22   8   3       70.47       82.79     14.09 o
 -20   8   3       17.83       18.65     10.86 o
 -18   8   3       16.50       16.52      8.76 o
 -16   8   3        2.28       -8.84      8.84 o
  14  -8  -3       70.81       69.86     10.44 o
  12  -8  -3        1.90        6.77      8.28 o
  10  -8  -3      145.26      116.70     10.70 o
   8  -8  -3        1.53        6.93      7.01 o
   6  -8  -3      100.36      104.43      8.36 o
  -4   8   3      375.32      369.17     12.74 o
  -2   8   3      362.41      339.18     15.33 o
   0   8   3     1003.63      954.49     25.80 o
   2   8   3       89.74       84.08      9.24 o
   4   8   3        0.83        9.87      7.81 o
   6   8   3       14.67       18.06      8.42 o
   8   8   3      260.75      264.39     14.02 o
  10   8   3      334.68      347.30     16.05 o
  12   8   3        6.16       10.94     10.30 o
  14   8   3        0.12      -10.32     13.06 o
  16   8   3      220.49      224.00     19.80 o
  18   8   3       62.37       54.48     16.03 o
 -21   9   3        0.99       15.36     14.55 o
 -19   9   3       69.88       65.66     13.56 o
 -17   9   3       42.33       42.26     10.76 o
  15  -9  -3      153.23      129.83     13.03 o
  13  -9  -3       19.87       15.84     10.35 o
  11  -9  -3      360.59      348.61     15.85 o
   9  -9  -3      129.05      146.85     14.56 o
   7  -9  -3       18.78       18.62      8.80 o
   5  -9  -3       38.39       32.62      8.99 o
  -3   9   3       57.04       67.04     13.66 o
  -1   9   3     1199.03     1211.28     26.68 o
   1   9   3      156.78      166.57     13.28 o
   3   9   3      149.57      155.43     14.18 o
   5   9   3      112.29      130.61     14.16 o
   7   9   3       27.37       14.80     11.32 o
   9   9   3      129.18      139.09     12.42 o
  11   9   3        8.90        9.75     10.72 o
  13   9   3        8.07       43.12     14.31 o
  15   9   3       13.43       -4.27     13.92 o
 -18  10   3        4.01       22.58     13.41 o
 -16  10   3        7.03       50.60     12.92 o
  14 -10  -3        1.08       10.37     13.42 o
  12 -10  -3        4.56       44.75     13.96 o
  10 -10  -3      250.11      255.38     18.14 o
   8 -10  -3       17.89       19.16     12.07 o
   6 -10  -3        2.26        4.75     10.04 o
   4 -10  -3        0.80       11.26      9.65 o
   2 -10  -3        0.11       19.63     10.99 o
   0  10   3        0.92        6.86      8.66 o
   2  10   3      232.92      262.46     14.46 o
   4  10   3       19.37        3.11     11.75 o
   6  10   3        0.00       -7.14     12.56 o
   8  10   3        1.01       10.10     12.64 o
  10  10   3       47.89       69.40     14.41 o
  12  10   3       31.49       -0.02     17.57 o
  14  10   3       53.97       80.72     21.68 o
  15 -11  -3       34.91       53.73     16.05 o
  13 -11  -3        3.51       13.37     15.04 o
  11 -11  -3        0.78        3.74     14.49 o
   9 -11  -3      105.73       89.89     15.72 o
   7 -11  -3        3.92        5.76     13.40 o
   5 -11  -3        0.18       -1.49     11.49 o
   3 -11  -3       19.79        1.80     11.00 o
   1 -11  -3       41.23       46.34     13.13 o
  -1 -11  -3      252.10      229.02     21.97 o
   3  11   3      198.01      208.83     17.55 o
   5  11   3        0.89        7.73     12.95 o
   7  11   3        0.35       -0.79     13.63 o
   9  11   3        1.01       15.73     14.19 o
  11  11   3       21.87       -0.84     18.27 o
  12 -12  -3        1.59      -15.91     16.36 o
  10 -12  -3        3.20       30.47     15.96 o
   8 -12  -3        8.49       23.62     15.61 o
   6 -12  -3       84.66       96.54     16.93 o
   4 -12  -3        7.67       -7.22     12.84 o
   2 -12  -3        7.50        0.15     14.85 o
   0 -12  -3       22.17        9.81     17.23 o
  -2 -12  -3       36.09       70.10     20.28 o
  -4 -12  -3        8.26       -3.00     18.52 o
   6  12   3       49.48       74.76     16.74 o
   8  12   3        1.85       27.02     17.42 o
   7 -13  -3       77.72       99.87     19.10 o
   5 -13  -3        3.89        7.51     16.99 o
   3 -13  -3       22.43       36.84     16.09 o
   1 -13  -3       16.24       21.65     17.77 o
  -1 -13  -3       66.87       78.13     21.04 o
 -26   0   4       50.69       47.31     18.23 o
 -24   0   4      236.91      236.55     22.44 o
 -22   0   4      169.29      132.15     16.94 o
 -20   0   4      235.05      192.12     17.61 o
 -18   0   4      183.33      193.24     12.54 o
 -16   0   4      168.06      164.50     11.56 o
 -14   0   4      462.28      448.13     16.50 o
 -12   0   4       25.42       13.67      4.36 o
 -10   0   4      191.03      189.89      7.21 o
  -8   0   4      650.82      695.46     13.56 o
  -6   0   4      376.43      388.95      9.59 o
  -4   0   4     3292.16     3582.36     53.82 o
  -2   0   4     5230.89     5826.72     76.59 o
   0   0   4      541.04      595.92     17.72 o
   2   0   4     1074.64     1199.30     27.09 o
   4   0   4      352.00      299.34     13.90 o
   6   0   4       49.86       47.44      5.76 o
   8   0   4      908.07      942.71     25.71 o
  10   0   4      327.43      369.93     17.35 o
  12   0   4      347.29      367.39     17.81 o
  14   0   4      153.91      162.15     15.19 o
  16   0   4      335.57      350.54     19.84 o
  18   0   4      415.18      383.85     20.72 o
  20   0   4      100.59      134.98     36.10 o
 -27   1   4        4.55      -12.64     12.64 o
 -25   1   4       21.31       -0.40     11.64 o
 -23   1   4      324.65      301.74     16.12 o
 -21   1   4       50.59       35.49      9.57 o
 -19   1   4      131.61      131.80      9.39 o
 -17   1   4       52.72       45.91      8.06 o
 -15   1   4      131.58      127.04      8.25 o
 -13   1   4        4.65       21.21      5.04 o
 -11   1   4      652.31      635.83      9.34 o
  -9   1   4     1389.98     1489.99     15.79 o
  -7   1   4     1436.26     1466.73     15.99 o
  -5   1   4       56.91       55.01      3.35 o
  -3   1   4      453.64      446.93      7.45 o
  -1   1   4       29.46       41.68      5.21 o
   1   1   4     2796.34     2906.16     34.94 o
   3   1   4      834.73      951.50     16.76 o
   5   1   4      338.22      360.22     10.72 o
   7   1   4        4.04        6.85      6.13 o
   9   1   4      246.77      249.59     10.50 o
  11   1   4       96.85       82.85      8.38 o
  13   1   4      250.03      275.67     12.42 o
  15   1   4       26.70       37.05     10.12 o
  17   1   4      491.60      521.05     16.52 o
  19   1   4       10.87       14.83     13.30 o
  21   1   4        2.61      -16.64     16.64 o
 -26   2   4       33.12       31.10     12.72 o
 -24   2   4      308.63      253.96     16.33 o
 -22   2   4      273.05      239.78     14.22 o
 -20   2   4      336.72      291.45     12.49 o
 -18   2   4      289.40      250.68     10.64 o
 -16   2   4     2210.37     2210.40     31.19 o
 -14   2   4     1027.10      976.74     16.97 o
 -12   2   4      608.37      588.16     12.39 o
 -10   2   4      320.35      306.58      6.80 o
  -8   2   4     2564.99     2453.41     24.83 o
  -6   2   4     5188.83     5517.70     49.56 o
  -4   2   4      463.69      480.78      7.78 o
  -2   2   4      236.65      203.80      6.41 o
   0   2   4     6958.08     7121.55     71.69 o
   2   2   4     3485.33     3405.31     40.24 o
   4   2   4      179.64      191.96      8.38 o
   6   2   4     1095.55     1133.50     19.73 o
   8   2   4      540.36      571.01     14.30 o
  10   2   4     1511.73     1619.02     23.57 o
  12   2   4      349.39      363.15     12.90 o
  14   2   4      236.20      266.82     11.92 o
  16   2   4      268.34      289.78     12.92 o
  18   2   4      458.08      462.79     20.89 o
  20   2   4       17.72       16.64     13.88 o
 -27   3   4       83.91       67.75     18.45 o
 -25   3   4      422.30      424.76     19.79 o
 -23   3   4      370.13      309.92     14.75 o
 -21   3   4      142.36      126.46     10.62 o
 -19   3   4       63.01       63.98      8.03 o
 -17   3   4      682.68      692.04     16.07 o
 -15   3   4     1255.39     1255.84     21.48 o
 -13   3   4       58.52       58.53      5.22 o
 -11   3   4      398.02      363.15      9.09 o
  -9   3   4      275.99      257.07      6.49 o
  -7   3   4      413.06      435.46      8.11 o
  -5   3   4      517.19      484.42      8.85 o
  -3   3   4      593.35      731.61     11.70 o
  -1   3   4      794.08      816.92     15.01 o
   1   3   4      502.64      519.29     12.25 o
   3   3   4      141.61      130.09      8.33 o
   5   3   4      498.34      519.01     13.18 o
   7   3   4      110.02      119.55      8.35 o
   9   3   4      793.67      889.62     18.43 o
  11   3   4      753.90      816.61     18.15 o
  13   3   4      120.51       97.22      9.45 o
  15   3   4      280.71      284.68     12.77 o
  17   3   4      681.37      686.06     20.87 o
  19   3   4      217.76      289.54     18.55 o
  21   3   4       42.93       50.30     33.04 o
 -26   4   4      269.59      315.36     22.52 o
  24  -4  -4       42.13       53.18     14.22 o
 -22   4   4       25.76       22.10     10.31 o
 -20   4   4      290.79      285.56     12.31 o
 -18   4   4      102.73      100.21      8.38 o
 -16   4   4      383.13      375.99     12.07 o
 -14   4   4      528.28      533.05     12.16 o
 -12   4   4       26.69       36.93      5.81 o
 -10   4   4       84.16       83.59      5.13 o
  -8   4   4      126.28      121.04      5.75 o
  -6   4   4      432.91      440.95      8.90 o
  -4   4   4      699.71      743.53     11.68 o
  -2   4   4      353.07      383.28     10.46 o
   0   4   4      724.29      753.06     14.91 o
   2   4   4      109.63      109.53      7.44 o
   4   4   4      124.69      132.05      7.81 o
   6   4   4       49.51       58.30      7.43 o
   8   4   4      314.28      339.07     11.88 o
  10   4   4      250.30      274.66     11.65 o
  12   4   4       65.74       72.61      8.70 o
  14   4   4      570.55      600.11     19.06 o
  16   4   4       24.94       48.59     10.89 o
  18   4   4       22.83       64.27     16.08 o
  20   4   4      155.39      242.56     22.20 o
 -25   5   4       38.77       65.18     14.26 o
 -23   5   4       46.49       24.29     12.99 o
 -21   5   4       45.73       30.60      9.91 o
 -19   5   4        8.03       -0.74      8.24 o
 -17   5   4      150.48      143.45     10.33 o
 -15   5   4      781.97      814.17     15.92 o
 -13   5   4      288.81      274.37      9.47 o
 -11   5   4       26.12       28.93      5.87 o
  -9   5   4      334.10      353.95      9.09 o
  -7   5   4      177.04      171.90      7.38 o
  -5   5   4      560.75      637.57     11.22 o
  -3   5   4       63.46       77.98      6.48 o
  -1   5   4      512.51      577.85     13.27 o
   1   5   4      347.43      337.24     10.67 o
   3   5   4      210.13      239.29      9.64 o
   5   5   4       26.13       31.70      6.99 o
   7   5   4      243.22      252.40     10.81 o
   9   5   4      571.33      597.51     15.46 o
  11   5   4      129.53      132.28      9.92 o
  13   5   4        6.33       -0.14     10.63 o
  15   5   4       70.32       56.20     11.81 o
  17   5   4       43.75       67.31     16.20 o
 -19  -5  -4       27.57       32.81     21.01 o
 -24   6   4       17.86       21.96     12.49 o
 -22   6   4      339.23      289.92     15.90 o
 -20   6   4       79.63       79.90     10.97 o
 -18   6   4       12.07        6.81      8.17 o
 -16   6   4      348.63      346.14     12.47 o
 -14   6   4      303.85      294.89     11.53 o
 -12   6   4       92.43       81.69      8.38 o
 -10   6   4      271.64      278.14     10.85 o
  -8   6   4      165.94      174.96      8.08 o
  -6   6   4      165.05      164.50      9.02 o
  -4   6   4      822.92      800.54     16.83 o
  -2   6   4      995.00     1030.21     18.37 o
   0   6   4      294.41      308.66     10.58 o
   2   6   4      329.06      358.54     11.71 o
   4   6   4      238.74      240.54     10.11 o
   6   6   4      133.08      124.76      9.04 o
   8   6   4      519.53      541.11     16.75 o
  10   6   4      184.99      203.93     14.33 o
  12   6   4       23.95       20.58     10.71 o
  14   6   4       68.06       81.25     12.91 o
  16   6   4      575.57      607.86     27.78 o
  18   6   4       35.35       39.40     17.33 o
 -23   7   4       95.05       91.98     13.22 o
 -21   7   4       22.61       27.04     10.81 o
 -19   7   4        7.96       12.86      9.70 o
 -17   7   4       59.67       67.84     10.02 o
 -15   7   4       13.41       -2.02      8.27 o
 -13   7   4       39.90       44.41      8.38 o
 -11   7   4       17.07       12.42      7.36 o
  -9   7   4      521.88      526.28     16.67 o
  -7   7   4      431.44      422.77     14.94 o
  -5   7   4      137.35      154.41      9.27 o
  -3   7   4       53.86       61.19      8.03 o
  -1   7   4       89.66       84.08      8.19 o
   1   7   4      856.22      909.99     20.15 o
   3   7   4      264.55      249.03     11.42 o
   5   7   4       24.42       13.66      8.43 o
   7   7   4       30.35       42.81      8.67 o
   9   7   4        7.07       22.93     10.33 o
  11   7   4       64.63       68.86     13.99 o
  13   7   4        7.04        7.04     11.84 o
  15   7   4       18.56       38.93     15.96 o
  17   7   4      146.77      178.11     21.11 o
 -22   8   4        4.71        9.46     12.03 o
 -20   8   4       18.41       13.34     11.28 o
 -18   8   4       13.02        0.85     11.01 o
 -16   8   4      164.30      164.97     12.52 o
 -14   8   4       86.31      107.68     10.72 o
 -12   8   4        4.78        8.53      8.28 o
  10  -8  -4      180.28      171.77     12.45 o
  -8   8   4       40.68       32.94      7.68 o
  -6   8   4      149.20      191.86     12.10 o
  -4   8   4       37.75       40.59      9.42 o
  -2   8   4       74.80       94.52     11.68 o
   0   8   4       76.15       69.36     11.71 o
   2   8   4       27.97       34.24      9.45 o
   4   8   4      103.69      105.06     10.26 o
   6   8   4        9.34       16.28     10.13 o
   8   8   4       60.33       68.01     11.36 o
  10   8   4      151.27      151.92     14.11 o
  12   8   4        7.18       -0.43     11.56 o
  14   8   4       12.62       34.86     15.60 o
  16   8   4        3.52       23.22     17.87 o
  19  -9  -4        4.17       19.21     16.14 o
 -17   9   4        7.30       21.31     11.52 o
 -15   9   4       38.29        5.08     10.19 o
 -13   9   4      191.85      199.20     13.10 o
  11  -9  -4       37.88       10.43     12.58 o
   9  -9  -4       89.34       90.95     14.65 o
  -7   9   4       44.06       51.52      9.32 o
  -5   9   4      232.96      218.71     14.30 o
  -3   9   4       11.91        5.99     13.02 o
  -1   9   4      458.40      454.65     20.47 o
   1   9   4       86.65       74.94     13.19 o
   3   9   4       90.51      109.26     14.49 o
   5   9   4       21.95        3.75     12.19 o
   7   9   4      134.96      110.14     15.03 o
   9   9   4       70.21       46.74     13.73 o
  11   9   4       13.75       10.90     11.67 o
  13   9   4        8.26        7.30     15.42 o
 -18  10   4       55.44       66.40     15.84 o
 -16  10   4        0.35       -6.44     13.00 o
  14 -10  -4       16.47       14.99     14.84 o
  12 -10  -4       12.59       37.14     14.07 o
  10 -10  -4       41.61       46.45     14.94 o
   8 -10  -4        4.51       -4.95     13.65 o
   6 -10  -4       54.80       74.58     13.59 o
  -4  10   4       24.37       21.51      9.63 o
  -2  10   4       44.45       35.18     12.88 o
   0  10   4      102.31       90.22     17.84 o
   2  10   4        2.49        6.61     13.18 o
   4  10   4       26.25       23.84     12.95 o
   6  10   4       23.49       35.86     14.07 o
   8  10   4       21.08        0.48     13.53 o
  10  10   4        0.18        4.28     14.69 o
  12  10   4       28.65        8.21     19.12 o
  15 -11  -4       30.43       69.43     19.16 o
  13 -11  -4       40.86       56.19     18.83 o
  11 -11  -4       36.33       54.07     16.29 o
   9 -11  -4       64.33       80.06     16.50 o
   7 -11  -4       25.81        0.14     14.08 o
   5 -11  -4       46.17       72.02     13.71 o
   3 -11  -4        1.82        8.38     11.21 o
  -1  11   4       28.22       22.17     11.78 o
   1  11   4       39.21       31.29     16.70 o
   3  11   4       59.79       51.45     15.71 o
   5  11   4       60.63       33.93     19.33 o
   7  11   4       52.38       36.73     15.29 o
   9  11   4       15.36       -6.40     18.87 o
  10 -12  -4       32.00       32.48     18.24 o
   8 -12  -4       56.87       86.14     17.63 o
   6 -12  -4       27.76       31.66     21.60 o
   4 -12  -4        7.43       11.86     13.88 o
   2 -12  -4       10.75       25.30     16.29 o
   0 -12  -4       14.84       20.70     19.58 o
  -2 -12  -4       51.85       48.30     20.97 o
   4  12   4       19.21       -7.43     16.04 o
 -25   1   5      154.32      189.34     15.77 o
 -23   1   5      104.76       74.89     11.97 o
 -21   1   5        0.85       -0.83     10.22 o
 -19   1   5       14.40       10.25      8.66 o
 -17   1   5       55.09       50.49      8.00 o
 -15   1   5      439.16      394.43     13.00 o
 -13   1   5       51.36       29.54      6.13 o
 -11   1   5     1718.25     1718.83     18.87 o
  -9   1   5      742.60      743.04     10.96 o
  -7   1   5       97.96       95.42      4.70 o
  -5   1   5      134.70      134.99      5.89 o
  -3   1   5      243.42      266.70      7.52 o
  -1   1   5      296.61      295.29      8.73 o
   1   1   5       89.26      110.85     10.91 o
   3   1   5      224.86      224.31     17.98 o
   5   1   5      631.09      665.14     16.08 o
   7   1   5      158.86      138.33      9.62 o
   9   1   5      399.27      385.26     13.80 o
  11   1   5      137.92      141.92     10.66 o
  13   1   5       43.44       25.05      9.36 o
  15   1   5        0.00        7.65     10.01 o
  17   1   5        8.68       29.09     10.46 o
  19   1   5       99.34       92.70     16.26 o
 -26   2   5       37.96       30.28     13.37 o
 -24   2   5        0.79       -9.39     11.75 o
 -22   2   5      110.49      120.20     13.03 o
 -20   2   5      330.48      295.31     13.42 o
 -18   2   5        0.36        6.63      7.04 o
 -16   2   5        6.95        7.33      8.60 o
 -14   2   5       37.19       32.76     12.51 o
 -12   2   5      753.08      698.32     13.91 o
 -10   2   5     1742.68     1787.34     20.43 o
  -8   2   5      528.69      539.53      9.12 o
  -6   2   5      566.65      591.54     12.32 o
  -4   2   5      404.57      432.26     10.69 o
  -2   2   5      181.38      185.23      9.07 o
   0   2   5      312.31      307.82     10.81 o
   2   2   5       70.79       51.02     21.18 o
   4   2   5      900.41      886.66     18.52 o
   6   2   5     1241.41     1209.94     22.38 o
   8   2   5      541.20      493.86     14.80 o
  10   2   5        8.56       12.18      8.27 o
  12   2   5       27.03       26.32      9.20 o
  14   2   5        0.72       -0.83     10.01 o
  16   2   5      162.69      136.96     12.53 o
  18   2   5        6.08        4.47     12.39 o
  25  -3  -5        6.41        6.36     14.30 o
 -23   3   5        2.48        3.61     10.86 o
 -21   3   5       50.03       58.42      9.57 o
 -19   3   5       50.50       54.95      8.23 o
 -17   3   5      227.70      222.55     10.47 o
 -15   3   5      136.39      130.27      9.41 o
 -13   3   5       17.25       13.10      5.26 o
 -11   3   5      186.00      179.19      7.73 o
  -9   3   5      359.29      342.41      9.07 o
  -7   3   5        2.19       -1.41      5.55 o
  -5   3   5      342.14      387.11     10.45 o
  -3   3   5       84.19       71.47      7.29 o
  -1   3   5        4.69       -4.19      6.22 o
   1   3   5      307.50      295.45     11.19 o
   3   3   5      345.32      325.13     11.99 o
   5   3   5      307.76      307.18     12.13 o
   7   3   5        7.76        4.43      7.93 o
   9   3   5       12.23       15.47      8.36 o
  11   3   5        1.93       -2.29      8.63 o
  13   3   5       43.14       58.70     11.02 o
  15   3   5      323.93      300.38     16.43 o
  17   3   5       90.36       90.27     13.84 o
 -24   4   5       72.05       79.33     13.57 o
 -22   4   5        1.91        0.58      9.71 o
 -20   4   5      147.10      123.71     10.32 o
 -18   4   5       10.55       15.97      8.06 o
 -16   4   5      506.21      491.46     14.37 o
 -14   4   5      712.35      712.89     15.79 o
 -12   4   5      406.19      393.73     11.67 o
 -10   4   5      190.63      182.39      9.63 o
  -8   4   5      486.11      465.11     11.40 o
  -6   4   5      624.71      657.08     13.65 o
  -4   4   5        8.96       16.58      5.91 o
  -2   4   5        2.16       -0.19      8.34 o
   0   4   5      124.08      125.02      8.84 o
   2   4   5      386.30      393.92     13.00 o
   4   4   5      303.47      304.53     11.75 o
   6   4   5      615.86      647.36     16.88 o
   8   4   5      186.42      182.73     11.54 o
  10   4   5       80.60       85.78      9.84 o
  12   4   5       53.05       45.49      9.94 o
  14   4   5        6.66       19.91     11.11 o
  16   4   5       19.64       25.01     13.84 o
  18   4   5        4.98       22.50     17.61 o
 -23   5   5       43.33       53.53     11.64 o
 -21   5   5       34.02       27.28     10.50 o
 -19   5   5       42.29       36.43      9.39 o
 -17   5   5      162.21      132.17     12.20 o
 -15   5   5      223.31      211.32      9.73 o
 -13   5   5      433.05      441.10     14.25 o
 -11   5   5      370.87      351.79     14.52 o
  -9   5   5      120.86      118.65      7.97 o
  -7   5   5       16.57       20.21      5.97 o
  -5   5   5       31.20       39.23      6.47 o
  -3   5   5       26.67       29.99      6.89 o
  -1   5   5        0.94        8.23      7.01 o
   1   5   5      108.93      131.28      9.29 o
   3   5   5        0.90        6.05      7.70 o
   5   5   5      694.05      747.56     18.27 o
   7   5   5      302.37      308.46     13.10 o
   9   5   5       32.73       16.45      9.91 o
  11   5   5       26.90       23.99     11.53 o
  13   5   5        0.02       30.97     12.53 o
  15   5   5       38.60       52.46     13.86 o
  17   5   5        8.55       25.47     18.08 o
 -22   6   5       77.76       93.37     13.15 o
 -20   6   5       84.75       79.51     11.83 o
 -18   6   5       24.72        9.99      9.62 o
 -16   6   5        0.06       -8.21      8.30 o
  14  -6  -5      181.45      149.66     14.54 o
 -12   6   5      281.34      297.15     16.58 o
 -10   6   5       23.11       28.94      8.63 o
   8  -6  -5       17.65       17.25      8.53 o
  -6   6   5        0.00       -6.98      6.98 o
  -4   6   5      260.80      266.92     10.08 o
  -2   6   5       34.20       34.28      7.42 o
   0   6   5       19.26       23.97      7.49 o
   2   6   5       68.53       79.93      9.52 o
   4   6   5       10.84       16.29      8.06 o
   6   6   5      285.70      326.84     14.60 o
   8   6   5       26.46       25.18      9.99 o
  10   6   5      138.29      162.93     14.71 o
  12   6   5       27.41       36.70     12.78 o
  14   6   5       13.93       10.43     15.36 o
  16   6   5       80.04       20.10     22.90 o
 -21   7   5       15.45        1.60     12.54 o
 -19   7   5        8.74        0.91     10.73 o
  17  -7  -5       21.77        4.65     11.93 o
  15  -7  -5       83.01       84.00     12.07 o
  13  -7  -5      798.16      840.25     24.31 o
 -11   7   5        0.00        7.89     11.08 o
  -9   7   5      133.86      105.04     13.59 o
  -7   7   5       19.19        7.78     13.21 o
  -5   7   5        0.58       -4.19      6.98 o
  -3   7   5      152.78      157.25      9.69 o
  -1   7   5      751.78      818.98     18.41 o
   1   7   5      397.21      429.63     15.75 o
   3   7   5        4.22       18.77      9.22 o
   5   7   5      122.86      135.42     15.97 o
   7   7   5      112.51      118.56     11.93 o
   9   7   5      157.50      160.32     15.25 o
  11   7   5       64.93       70.40     13.60 o
  13   7   5        1.07        7.50     13.42 o
  20  -8  -5       12.22       17.22     14.97 o
  18  -8  -5        0.14        4.01     14.51 o
  16  -8  -5      233.89      231.41     16.53 o
  14  -8  -5      136.13      136.57     14.04 o
  12  -8  -5      140.88      155.32     13.93 o
 -10   8   5      584.76      574.12     23.85 o
  -8   8   5        0.05      -11.56     11.56 o
  -6   8   5        9.30       50.41     12.78 o
  -4   8   5      186.43      188.73     16.61 o
  -2   8   5        9.94       -3.11     11.93 o
   0   8   5      391.62      450.55     18.61 o
   2   8   5      207.65      222.48     13.34 o
   4   8   5      181.58      182.86     12.89 o
   6   8   5        8.78       14.62     11.87 o
   8   8   5      246.76      278.76     17.53 o
  10   8   5        4.14       -5.16     12.93 o
  12   8   5       13.21        9.00     13.84 o
  17  -9  -5       26.71       27.38     15.14 o
  15  -9  -5        0.17        5.78     12.72 o
  13  -9  -5        0.53       -9.32     13.53 o
  11  -9  -5      174.38      171.34     17.79 o
  -9   9   5       28.17       15.65     11.77 o
  -7   9   5        0.92       12.88     17.51 o
  -5   9   5        5.46       -0.97     13.45 o
  -3   9   5        7.68       10.40     15.67 o
  -1   9   5       29.07       58.99     13.87 o
   1   9   5       52.03       60.00     14.65 o
   3   9   5       25.03       36.22     14.37 o
   5   9   5        5.89      -14.75     14.75 o
   7   9   5        0.04      -12.59     14.84 o
   9   9   5        5.13       15.12     13.01 o
  11   9   5        0.34       24.87     14.44 o
  14 -10  -5       39.88       69.89     17.79 o
  12 -10  -5       20.78       11.64     15.19 o
  10 -10  -5        2.54       35.91     15.36 o
   8 -10  -5        0.03       -0.31     14.34 o
  -6  10   5       16.33       -2.57     13.48 o
  -4  10   5        0.62       32.74     14.37 o
  -2  10   5       25.66        9.66     15.94 o
   0  10   5       32.59       48.93     17.16 o
   2  10   5       20.39       25.39     14.64 o
   4  10   5       11.85       13.78     15.16 o
   6  10   5       11.79       11.94     15.70 o
   8  10   5        7.02       12.78     17.54 o
  11 -11  -5       15.76        4.06     17.65 o
  -9  11   5       72.62       49.15     20.68 o
   7 -11  -5       19.98       29.91     16.88 o
  -5  11   5       37.95       40.99     16.07 o
  -3  11   5        1.50      -11.83     13.07 o
  -1  11   5       27.52       58.89     19.26 o
   1  11   5        3.58       -2.83     17.98 o
   3  11   5      175.38      159.29     22.97 o
 -24   0   6       40.02       27.30     17.88 o
 -22   0   6      164.46      138.36     19.42 o
 -20   0   6        1.93       26.04     14.08 o
 -18   0   6      143.52      172.70     18.21 o
 -16   0   6        9.65       -2.50      9.98 o
 -14   0   6      646.66      684.02     19.62 o
 -12   0   6      106.51      103.26     11.39 o
 -10   0   6      873.37      940.54     22.02 o
  -8   0   6      137.90      130.34      9.73 o
  -6   0   6        0.53       14.13     10.18 o
  -4   0   6      959.69      909.27     26.55 o
  -2   0   6        4.05        1.68     10.15 o
   0   0   6      301.45      268.70     16.11 o
   2   0   6      132.19      135.74     13.74 o
   4   0   6      111.35      108.74     13.60 o
   6   0   6      209.60      200.56     16.50 o
   8   0   6      116.82      116.42     15.03 o
  10   0   6      145.13      175.38     17.28 o
  12   0   6        6.79       -2.69     13.88 o
  14   0   6        3.93       16.21     14.69 o
  16   0   6      178.55      137.20     20.38 o
 -25   1   6       27.39       11.82     13.52 o
 -23   1   6       99.09      109.28     13.36 o
 -21   1   6       57.35       47.53     11.13 o
 -19   1   6        1.34        8.49      9.32 o
 -17   1   6      199.06      219.75     12.02 o
 -15   1   6      913.53      947.04     19.25 o
 -13   1   6        9.26       13.14      6.42 o
 -11   1   6       47.60       29.33      5.62 o
  -9   1   6       22.34       25.28      6.17 o
  -7   1   6        1.35       -2.23      5.86 o
  -5   1   6      813.02      868.56     16.46 o
  -3   1   6       56.75       46.20      6.59 o
  -1   1   6       50.78       66.50      8.38 o
   1   1   6        6.43        7.68      7.49 o
   3   1   6       91.93      103.01      9.42 o
   5   1   6      136.04      139.96     10.77 o
   7   1   6       27.65       22.59      8.84 o
   9   1   6      202.18      181.66     12.30 o
  11   1   6       76.99       92.87     10.79 o
  13   1   6       13.72       25.43     10.61 o
  15   1   6       76.65       82.31     13.48 o
 -24   2   6       54.59       59.41     13.60 o
 -22   2   6      142.52      144.86     13.45 o
  20  -2  -6       48.84       58.81     10.40 o
 -18   2   6        9.31       18.84      8.66 o
  16  -2  -6      600.88      626.63     20.08 o
 -14   2   6     1278.02     1301.28     25.15 o
 -12   2   6       88.48       89.92      7.35 o
 -10   2   6      171.25      158.70      7.64 o
  -8   2   6      364.05      346.56     10.76 o
  -6   2   6       29.37       37.78      6.78 o
  -4   2   6      327.69      359.24     11.36 o
  -2   2   6        1.50       10.05      7.40 o
   0   2   6      156.40      152.56     10.08 o
   2   2   6      977.43      912.76     20.02 o
   4   2   6       85.81       80.49      9.37 o
   6   2   6      279.21      252.39     12.60 o
   8   2   6        1.96        9.20      9.01 o
  10   2   6       10.29        3.24      9.35 o
  12   2   6       41.70       34.56     10.82 o
  14   2   6       94.67       99.75     12.70 o
 -23   3   6       58.01       73.98     16.02 o
 -21   3   6      538.37      553.19     17.47 o
  19  -3  -6       72.72       87.41     10.98 o
  17  -3  -6       26.86       21.53      9.36 o
  15  -3  -6      465.13      473.78     17.49 o
 -13   3   6       47.44       41.91      8.50 o
 -11   3   6      373.38      357.25     11.12 o
  -9   3   6       21.24       23.27      6.47 o
  -7   3   6      357.08      370.90     11.22 o
  -5   3   6      214.30      209.02      9.55 o
  -3   3   6       79.35       77.46      8.54 o
  -1   3   6      590.40      565.65     15.57 o
   1   3   6      244.88      226.47     11.29 o
   3   3   6       11.15       28.99      8.29 o
   5   3   6        8.92        0.99      8.45 o
   7   3   6       83.76       92.24     10.41 o
   9   3   6      186.32      190.31     12.59 o
  11   3   6      245.81      217.71     13.82 o
  13   3   6        5.72       21.28     11.00 o
  15   3   6       27.42       26.39     14.07 o
  22  -4  -6       23.70       42.23     12.48 o
  20  -4  -6       51.70       67.22     10.86 o
  18  -4  -6       32.52       39.33     11.15 o
  16  -4  -6        8.00        3.28      9.66 o
 -14   4   6        2.91        9.95      8.16 o
 -12   4   6      155.64      172.55     12.81 o
 -10   4   6       61.70       73.24      8.26 o
  -8   4   6      115.45      124.64      8.17 o
  -6   4   6       89.95      103.98      8.71 o
  -4   4   6       11.95        7.53      6.68 o
  -2   4   6      101.88       96.20     10.22 o
   0   4   6      159.97      178.10     10.67 o
   2   4   6      159.71      168.21     11.39 o
   4   4   6       38.84       32.30      9.43 o
   6   4   6       42.33       38.79      9.60 o
   8   4   6       47.47       63.52     10.51 o
  10   4   6        1.06       -4.77     10.14 o
  12   4   6      191.35      159.27     12.95 o
  14   4   6       24.32       20.33     14.59 o
  21  -5  -6        7.90       -3.30     12.55 o
  19  -5  -6        4.51       20.38     12.34 o
  17  -5  -6       20.47       21.03     11.15 o
  15  -5  -6       22.14       31.05     10.07 o
 -13   5   6      183.00      180.71     13.06 o
 -11   5   6        7.59       -6.05      9.81 o
  -9   5   6      327.02      355.44     14.81 o
  -7   5   6      127.94      114.01      8.56 o
  -5   5   6       13.63       16.72      7.27 o
  -3   5   6      149.43      154.79     10.19 o
  -1   5   6      169.07      174.64     11.21 o
   1   5   6      634.06      653.80     17.70 o
   3   5   6       94.81      111.55     11.09 o
   5   5   6       44.98       59.65     10.35 o
   7   5   6        0.26       -9.91      9.91 o
   9   5   6       69.71       46.76     11.72 o
  11   5   6       55.20       57.14     12.75 o
  13   5   6        0.88      -16.99     16.99 o
  20  -6  -6      173.05      194.39     16.36 o
  18  -6  -6        7.17       18.09     11.74 o
  16  -6  -6      290.23      311.78     19.78 o
 -14   6   6       30.09       36.99     12.94 o
 -12   6   6       90.38       96.23     14.55 o
 -10   6   6      386.04      416.98     17.58 o
  -8   6   6       29.49       25.80     10.37 o
  -6   6   6       46.46       37.24      8.40 o
  -4   6   6        8.46       25.24      7.83 o
  -2   6   6      110.27      118.92     11.46 o
   0   6   6      204.11      187.75     11.61 o
   2   6   6       79.22       79.37     10.36 o
   4   6   6       31.39       44.93     11.31 o
   6   6   6       21.20       12.90     12.20 o
   8   6   6      169.26      163.51     13.59 o
  10   6   6       52.62       39.46     14.20 o
  12   6   6       28.27       24.34     14.44 o
  19  -7  -6        7.95      -15.29     15.29 o
  17  -7  -6        2.38       16.32     14.26 o
  15  -7  -6      231.33      239.11     18.84 o
 -13   7   6       39.41        2.85     12.87 o
 -11   7   6        0.45        4.95     13.21 o
  -9   7   6        7.60        3.10     13.31 o
  -7   7   6      129.21      144.46     15.49 o
  -5   7   6      366.87      400.99     14.64 o
  -3   7   6       51.72       41.91      8.84 o
  -1   7   6       69.68       52.92     10.97 o
   1   7   6       19.44       11.89     10.75 o
   3   7   6       65.48       69.66     12.03 o
   5   7   6       14.31       17.86     11.19 o
   7   7   6        8.32        1.33     11.36 o
   9   7   6       79.97       80.06     15.24 o
  11   7   6       57.37       77.38     15.95 o
 -18   8   6        0.00       15.90     20.25 o
  16  -8  -6        4.66       16.82     15.26 o
  14  -8  -6        5.73       -6.07     12.07 o
 -12   8   6        1.38       13.46     15.16 o
 -10   8   6       15.76       32.27     13.45 o
  -8   8   6        1.30       -4.60     16.10 o
  -6   8   6       19.07       14.05     13.36 o
  -4   8   6        4.65       12.62     12.69 o
  -2   8   6       44.24       55.51     15.36 o
   0   8   6        2.34       34.27     12.38 o
   2   8   6        4.08       18.64     12.28 o
   4   8   6       18.69       30.78     12.99 o
   6   8   6        1.88        1.47     13.56 o
   8   8   6        1.63        0.00     14.48 o
 -15   9   6       16.55        7.46     21.03 o
  13  -9  -6      196.66      201.13     20.40 o
 -11   9   6        1.99       23.75     13.06 o
  -9   9   6       41.80       18.37     18.52 o
  -7   9   6       52.40       70.43     20.20 o
  -5   9   6        2.24       -0.30     14.12 o
  -3   9   6       53.85       60.45     15.69 o
  -1   9   6       12.44       24.19     16.85 o
   1   9   6       50.95       48.28     15.74 o
   3   9   6        8.51       15.71     14.05 o
   5   9   6        1.82        7.00     17.95 o
  10 -10  -6       12.51       12.50     16.12 o
  -8  10   6       37.83       28.08     17.35 o
  -6  10   6       30.02       43.39     20.97 o
  -4  10   6       32.03       63.37     17.50 o
  -2  10   6        4.93       11.11     15.43 o
   0  10   6       33.47       18.37     20.70 o
 -21   1   7      202.67      206.06     23.04 o
 -19   1   7       95.83       79.25     18.15 o
 -17   1   7      130.92      128.32     18.62 o
 -15   1   7       28.34       22.10     11.37 o
 -13   1   7      134.26      143.45     13.16 o
 -11   1   7      225.59      222.03     12.81 o
  -9   1   7       37.01       38.32      8.44 o
  -7   1   7       18.77       30.89      8.39 o
  -5   1   7        9.27       12.50      7.96 o
  -3   1   7       33.86       50.43      9.16 o
  -1   1   7      602.68      579.21     17.42 o
   1   1   7       39.66       36.39      9.32 o
   3   1   7        0.29        1.78      9.30 o
   5   1   7        0.83       11.62     10.13 o
   7   1   7        1.86        8.10      9.76 o
   9   1   7       15.54       24.98     11.59 o
  11   1   7        5.53      -11.47     11.98 o
  22  -2  -7       28.58       55.48     15.28 o
  20  -2  -7       18.45       29.39     11.92 o
  18  -2  -7      200.08      238.61     17.73 o
  16  -2  -7      484.79      487.36     22.60 o
  14  -2  -7       20.62       31.76     10.74 o
 -12   2   7       17.49       22.74      8.40 o
 -10   2   7      332.60      325.71     12.93 o
  -8   2   7        0.11       -2.60      8.72 o
  -6   2   7      169.84      195.86     11.58 o
  -4   2   7      120.54      116.03     10.78 o
  -2   2   7      119.40      126.25     10.78 o
   0   2   7      821.63      789.46     20.01 o
   2   2   7       15.04        4.98      9.09 o
   4   2   7       10.63       14.12      9.73 o
   6   2   7      152.99      147.01     13.22 o
   8   2   7        4.17       26.81     12.02 o
  10   2   7       86.18       86.92     12.45 o
  21  -3  -7        4.53        0.01     11.17 o
  19  -3  -7        5.43        4.59     11.64 o
  17  -3  -7      264.18      232.47     18.27 o
  15  -3  -7      118.98      115.95     14.52 o
  13  -3  -7        6.76       -5.70     10.26 o
 -11   3   7        9.74       14.60      8.65 o
  -9   3   7       12.84        7.39      8.39 o
  -7   3   7       38.75       57.10      8.45 o
  -5   3   7       62.94       58.25      8.62 o
  -3   3   7       26.87       31.28      7.86 o
  -1   3   7       17.14        6.57      9.12 o
   1   3   7       10.94        4.95      9.28 o
   3   3   7      211.88      211.74     13.31 o
   5   3   7      109.54      112.91     12.00 o
   7   3   7        1.00       10.74     10.92 o
   9   3   7       10.54       24.19     11.17 o
  11   3   7        0.18       -5.26     13.66 o
  20  -4  -7       16.79        8.11     11.20 o
  18  -4  -7      160.86      158.95     14.34 o
  16  -4  -7      113.74      102.58     13.20 o
  14  -4  -7      103.32      107.19     15.47 o
 -12   4   7       13.85       37.98     11.71 o
 -10   4   7        2.00        4.56     10.25 o
  -8   4   7       22.22       15.38      8.16 o
  -6   4   7       25.43       22.66      8.06 o
  -4   4   7       74.95       66.16      9.16 o
  -2   4   7       41.46       38.45      8.74 o
   0   4   7      109.81      121.68     11.71 o
   2   4   7      184.11      152.55     12.38 o
   4   4   7      144.48      126.62     12.57 o
   6   4   7       12.74       21.81     11.34 o
   8   4   7        2.86        5.05     10.98 o
  10   4   7        7.53       24.66     12.60 o
  19  -5  -7       29.49       28.65     13.26 o
  17  -5  -7      168.99      163.47     22.07 o
  15  -5  -7        7.97       -3.17     12.49 o
 -13   5   7        6.99       25.20     11.36 o
 -11   5   7       54.39       48.38     12.70 o
  -9   5   7        8.17        9.69      9.82 o
  -7   5   7       47.11       49.51      9.21 o
  -5   5   7       19.32       14.52      8.56 o
  -3   5   7       24.24       18.89      9.52 o
  -1   5   7      106.27      121.90     12.22 o
   1   5   7       34.20       30.29     10.22 o
   3   5   7      129.74      123.16     12.41 o
   5   5   7       53.35       95.89     15.84 o
   7   5   7       21.03       -2.74     11.55 o
   9   5   7        0.37       -8.09     13.30 o
  18  -6  -7        3.32        4.22     16.67 o
  16  -6  -7       50.33       43.18     19.93 o
 -14   6   7       53.33       46.87     15.23 o
 -12   6   7       24.27       28.26     14.80 o
 -10   6   7       40.32       23.74     12.56 o
   8  -6  -7        3.57      -12.17     12.17 o
  -6   6   7        3.02       16.93      9.87 o
  -4   6   7       30.27       46.10      9.66 o
  -2   6   7        1.13      -10.19     10.55 o
   0   6   7      313.48      347.91     15.81 o
   2   6   7       68.62       82.95     15.21 o
   4   6   7       19.90        8.73     13.52 o
   6   6   7       16.51       -2.05     12.41 o
  15  -7  -7        5.62       36.89     20.42 o
 -13   7   7      198.51      196.02     19.40 o
 -11   7   7      113.16      131.18     18.25 o
  -9   7   7       74.31       44.43     16.60 o
  -7   7   7        8.34       -1.54     15.09 o
  -5   7   7       15.15       26.85     11.56 o
  -3   7   7      103.92      123.42     12.28 o
  -1   7   7      109.24      117.40     15.75 o
   1   7   7      323.16      264.85     19.04 o
   3   7   7        2.71       13.73     14.83 o
   5   7   7       92.15      113.03     14.83 o
 -12   8   7      123.53      131.12     19.34 o
 -10   8   7       65.29       44.89     23.79 o
  -8   8   7        0.00      -26.29     26.29 o
  -6   8   7        1.00       16.35     21.10 o
  -4   8   7        4.52       30.14     16.17 o
  -2   8   7      219.23      240.78     18.70 o
   0   8   7       42.92       34.90     14.83 o
   2   8   7        2.69       14.95     14.12 o
 -18   0   8       81.45       35.33     28.50 o
 -16   0   8      262.11      217.41     33.53 o
 -14   0   8      445.22      493.97     31.59 o
 -12   0   8      117.13       85.38     29.40 o
 -10   0   8       98.77      134.44     21.49 o
  -8   0   8      248.11      226.97     19.56 o
  -6   0   8      121.71       94.16     16.03 o
  -4   0   8      401.31      421.36     23.55 o
  -2   0   8       50.48       50.11     16.18 o
   0   0   8       59.74       40.38     14.91 o
   2   0   8      224.44      178.47     19.93 o
   4   0   8      132.13      149.95     19.30 o
   6   0   8       89.50      104.01     18.77 o
 -19   1   8       12.19       23.90     20.29 o
 -17   1   8       64.54       62.46     19.01 o
  15  -1  -8      270.05      261.84     20.73 o
 -13   1   8      130.48      124.72     15.70 o
 -11   1   8       89.71       91.30     14.90 o
  -9   1   8        2.13       -8.51     12.50 o
  -7   1   8       24.24       37.33     11.71 o
  -5   1   8       42.81       33.12     11.57 o
  -3   1   8        3.50        0.64     10.29 o
  -1   1   8       48.54       36.09     11.18 o
   1   1   8       67.42       48.46     13.98 o
   3   1   8      136.06       64.06     12.73 o
   5   1   8       32.85       24.53     12.03 o
 -18   2   8      152.57      119.46     21.32 o
 -16   2   8       74.09       81.95     27.31 o
  14  -2  -8      228.47      227.59     20.20 o
 -12   2   8       79.53      112.09     15.31 o
 -10   2   8       70.61       67.46     12.17 o
  -8   2   8       31.62       25.39     10.64 o
  -6   2   8        1.97      -10.32     10.32 o
  -4   2   8       61.12       68.74     11.22 o
  -2   2   8       90.69      106.27     12.40 o
   0   2   8       55.31       70.16     11.46 o
   2   2   8      177.44      102.41     13.43 o
   4   2   8      146.99      138.62     13.98 o
   6   2   8       76.96       58.32     14.34 o
 -17   3   8       20.51       46.34     19.23 o
 -15   3   8        5.26      -15.55     17.63 o
  13  -3  -8       97.10       73.03     17.16 o
 -11   3   8        7.93        6.02     12.53 o
  -9   3   8      211.35      258.53     16.32 o
  -7   3   8       17.75       40.53     12.16 o
  -5   3   8       31.83       19.88     12.33 o
  -3   3   8      112.72       79.31     13.31 o
  -1   3   8       15.24        9.91     10.83 o
   1   3   8      108.59       73.63     12.31 o
   3   3   8        9.36       13.26     11.94 o
   5   3   8       22.74        3.74     12.23 o
  16  -4  -8       21.25       13.29     16.19 o
 -14   4   8      200.21      195.69     24.56 o
  12  -4  -8      131.96      121.40     18.06 o
 -10   4   8       16.53       35.56     14.13 o
  -8   4   8      143.48      146.02     14.41 o
  -6   4   8        5.02        9.39     11.24 o
  -4   4   8       78.09       66.90     15.36 o
  -2   4   8       10.67       -5.55     12.55 o
   0   4   8      203.12      203.90     14.87 o
   2   4   8      384.42      358.81     17.56 o
   4   4   8       37.14       32.98     12.95 o
  13  -5  -8       38.06       34.08     17.26 o
 -11   5   8        8.53        3.35     12.66 o
   9  -5  -8       58.66       60.90     14.65 o
   7  -5  -8       48.47       43.11     14.83 o
  -5   5   8       24.42       17.63     10.63 o
  -3   5   8       51.69       47.56     12.19 o
  -1   5   8        4.35       28.96     12.56 o
   1   5   8       60.20       55.13     12.95 o
 -10   6   8       82.84       59.02     15.72 o
  -8   6   8       10.95       22.11     13.37 o
  -6   6   8        4.50       -0.33     13.71 o
  -4   6   8        6.99        5.39     11.59 o
  -2   6   8      150.97      154.86     15.09 o
  -9   1   9        0.59       13.49     16.68 o
  -7   1   9       12.24        9.42     12.78 o
  -5   1   9        3.90       34.57     13.76 o
 
